# Supplementary material for: A Multiplex PCR System of Novel Microsatellite Loci for Population Genetic Application in Walnuts
Source: Plants (Basel). 2023 Dec 7;12(24):4101. doi: 10.3390/plants12244101 (PMC10747719; doi:10.3390/plants12244101)
Supplement: Supplementary file 1 [file plants-12-04101-s001.zip]

Archive with 3 entries (2 files):
- plants-2714329-supplementary/
- plants-2714329-supplementary/Figure S1.eps
- plants-2714329-supplementary/Supplementary tables.xlsx
