# Supplementary material for: A Multiplex PCR System of Novel Microsatellite Loci for Population Genetic Application in Walnuts
Source: Plants (Basel). 2023 Dec 7;12(24):4101. doi: 10.3390/plants12244101 (PMC10747719; doi:10.3390/plants12244101)
Supplement: Supplementary file 1 [file plants-12-04101-s001.zip › plants-2714329-supplementary/Supplementary tables.xlsx]

## Sheet: Table S1
Table S1. Information of the 1055 primers.
Locus	'Primer sequence (5'-3')	Repeat motif	Ta (℃)	Product size(bp)	GenBank accession number	Species	Reference	Method	data sources
BFU-Jr29	F:CTAGCACTTCCAGCCACACA	(TC)12		245		Juglans regia	Zhang et al. 2013 Development and characterization of new microsatellites for walnut (Juglans regia). Genet Mol Res 12:4723-4734. Isolation and characterization of 20 polymorphic microsatellite markers for Juglans mandshurica (Juglandaceae)	EST
	R:GGTGGAATCTTGGAGAGCAA
BFU-Jr38	F:AGCTCCTCAAGCAAGGCTTA	(GAT)13		130		Juglans regia	Zhang et al. 2013 Development and characterization of new microsatellites for walnut (Juglans regia). Genet Mol Res 12:4723-4734.	EST
	R:GTGCATGGAACCACACTCAG
BFU-Jr40	F:GAGTTCTGCGGTGTCCATTC	(TCT)6		147		Juglans regia	Zhang et al. 2013 Development and characterization of new microsatellites for walnut (Juglans regia). Genet Mol Res 12:4723-4734.	EST
	R:TGTCAGCGGATTGATCAGAG
BFU-Jr45	F:TTCTGGTCTTCCCAATGGTC	(TC)8		195		Juglans regia	Zhang et al. 2013 Development and characterization of new microsatellites for walnut (Juglans regia). Genet Mol Res 12:4723-4734.	EST
	R:GCCTACCCCCACATTATCCT
BFU-Jr49	F:ACTCAATTGACGTCCCTCTCT	(TC)6		249		Juglans regia	Zhang et al. 2013 Development and characterization of new microsatellites for walnut (Juglans regia). Genet Mol Res 12:4723-4734.	EST
	R:TCTGCCAACTGAATTGAACG
BFU-Jr67	F:TCGCCAGAGCAGAGTACAGA	(GA)11		138		Juglans regia	Zhang et al. 2013 Development and characterization of new microsatellites for walnut (Juglans regia). Genet Mol Res 12:4723-4734.	EST
	R:GTAGCCCAACGAGCAAAGAG
BFU-Jr68	F:TGGTATTTCTCCCGATGAGC	(TC)6		231		Juglans regia	Zhang et al. 2013 Development and characterization of new microsatellites for walnut (Juglans regia). Genet Mol Res 12:4723-4734.	EST
	R:AAGGTCGTGGAAGGAGGATT
BFU-Jr69	F:CAAGCAGAAACAGTCGGAGA	(GA)15		126		Juglans regia	Zhang et al. 2013 Development and characterization of new microsatellites for walnut (Juglans regia). Genet Mol Res 12:4723-4734.	EST
	R:GGGCAGAGAGAGAGCAAAGA
BFU-Jr99	F:GTGCCCTTGGAGACAACACT	(CT)8		317		Juglans regia	Zhang et al. 2013 Development and characterization of new microsatellites for walnut (Juglans regia). Genet Mol Res 12:4723-4734.	EST
	R:AGCTGCTCACCCTCAACAAT
BFU-Jr126	F:CCATTGCTTGGGGTTAAAAA	(CT)6		210		Juglans regia	Zhang et al. 2013 Development and characterization of new microsatellites for walnut (Juglans regia). Genet Mol Res 12:4723-4734.	EST
	R:TGAAGAAAAGGCCTCCAAAA
BFU-Jr130	F:CTCGCAACTGTGAGGAATGA	(TA)7		160		Juglans regia	Zhang et al. 2013 Development and characterization of new microsatellites for walnut (Juglans regia). Genet Mol Res 12:4723-4734.	EST
	R:AACTGCCAACTGTGCAAATG
BFU-Jr161	F:CAACGGCTATGATCCCAAGT	(CT)14		175		Juglans regia	Zhang et al. 2013 Development and characterization of new microsatellites for walnut (Juglans regia). Genet Mol Res 12:4723-4734.	EST
	R:TCCTGATCCATGCAATCAAA
BFU-Jr167	F:GGGAAGATCTAGTTTTGGGCTA	(AGG)5		313		Juglans regia	Zhang et al. 2013 Development and characterization of new microsatellites for walnut (Juglans regia). Genet Mol Res 12:4723-4734.	EST
	R:CCAACAATGACACCAGTTGC
BFU-Jr179	F:AGCCACTGTGGAGGCAATAC	(TC)11		169		Juglans regia	Zhang et al. 2013 Development and characterization of new microsatellites for walnut (Juglans regia). Genet Mol Res 12:4723-4734.	EST
	R:ATGGTGGAACCACTTTGGAA
BFU-Jr184	F:CCGACCTCACTCTTGTCTCC	(TA)7		267		Juglans regia	Zhang et al. 2013 Development and characterization of new microsatellites for walnut (Juglans regia). Genet Mol Res 12:4723-4734.	EST
	R:CATTCGCCATGATCCTGTAA
BFU-Jr195	F:CCTCCTTGGGTGCTAAATGA	(TC)12		220		Juglans regia	Zhang et al. 2013 Development and characterization of new microsatellites for walnut (Juglans regia). Genet Mol Res 12:4723-4734.	EST
	R:TTTGCCCAAAAACAACTGTG
BFU-Jr196	F:CCAAGGCATCCTCCTTAACA	(TC)11		231		Juglans regia	Zhang et al. 2013 Development and characterization of new microsatellites for walnut (Juglans regia). Genet Mol Res 12:4723-4734.	EST
	R:ATGGCTGGTCGTTTGCTAGT
BFU-Jr207	F:CTGGTTTGCTGGTTTTGGTT	(CT)15		263		Juglans regia	Zhang et al. 2013 Development and characterization of new microsatellites for walnut (Juglans regia). Genet Mol Res 12:4723-4734.	EST
	R:ATCACCCGTTCGCCATATC
BFU-Jr219	F:AACCCAAAGCTTCGCAGATA	(GA)7		128		Juglans regia	Zhang et al. 2013 Development and characterization of new microsatellites for walnut (Juglans regia). Genet Mol Res 12:4723-4734.	EST
	R:ATCTCAGCCTGAAAGGCAAA
BFU-Jr233	F:TTCCACTTCCTGGACCTCAC	(CT)17		230		Juglans regia	Zhang et al. 2013 Development and characterization of new microsatellites for walnut (Juglans regia). Genet Mol Res 12:4723-4734.	EST
	R:ATTTATCCCGATGACCCACA
BFU-Jr238	F:TGGGAGAGCTGGTTTTATGC	(TC)18		260		Juglans regia	Zhang et al. 2013 Development and characterization of new microsatellites for walnut (Juglans regia). Genet Mol Res 12:4723-4734.	EST
	R:TGAGGTACATCACTGGGAAGG
BFU-Jr247	F:TTGGGTGCTACCTTGCTTCT	(TC)11		152		Juglans regia	Zhang et al. 2013 Development and characterization of new microsatellites for walnut (Juglans regia). Genet Mol Res 12:4723-4734.	EST
	R:CAGACTGCAACATGCCAGAT
BFU-Jr277	F:TATTCACCCGGAGGTTTCAG	(GAT)10		250		Juglans regia	Zhang et al. 2013 Development and characterization of new microsatellites for walnut (Juglans regia). Genet Mol Res 12:4723-4734.	EST
	R:CCGAAGCCAGTCGAGTTATC
BFU-Jr288	F:CCTCCACTGCTACAGCCAAA	(AAC)7		180		Juglans regia	Zhang et al. 2013 Development and characterization of new microsatellites for walnut (Juglans regia). Genet Mol Res 12:4723-4734.	EST
	R:GCTTTTGAGACAGGGAGTGC
BFU-Jr298	F:CTCGTCATGAACCACCTCCT	(CAC)6		251		Juglans regia	Zhang et al. 2013 Development and characterization of new microsatellites for walnut (Juglans regia). Genet Mol Res 12:4723-4734.	EST
	R:GAACATCCTTGCTAGCTTTGG
BFU-Jr301	F:CAGCTGCTTCTGGTTTTGTG	(CAG)7		225		Juglans regia	Zhang et al. 2013 Development and characterization of new microsatellites for walnut (Juglans regia). Genet Mol Res 12:4723-4734.	EST
	R:GACCAATTGGAGGTGGCTTA
BFU-Jr319	F:CCTGTCACGTCGAGGAGTTC	(CAC)8		136		Juglans regia	Zhang et al. 2013 Development and characterization of new microsatellites for walnut (Juglans regia). Genet Mol Res 12:4723-4734.	EST
	R:CATCAAACCCTAAAGCACCAA
SSR5	F:CGTCGAGTATGTCAGTTTCAGG	(AGA)7	59.8		GB|CV198558	Juglans regia	Huang 2013 Analysis of EST-SSR Genetic Diversity and Primers’ Transferability on Part of Walnut (Juglans regia L.) Resources in Xinjiang. Xinjiang Agricultural University	EST
	R:AATAGGTACAGGGTCGATGGTG		60.1
SSR6	F:CTAAAGACCAGGAGAAGCAGGA	(CT)29	60		GB|CV198490	Juglans regia	Huang 2013 Analysis of EST-SSR Genetic Diversity and Primers’ Transferability on Part of Walnut (Juglans regia L.) Resources in Xinjiang. Xinjiang Agricultural University	EST
	R:GAATCAATAGAATTTGCCACGC		60.8
SSR15	GTATCCTCCAACAACAGCAACA	(CAG)9	60		GB|CV197023	Juglans regia	Huang 2013 Analysis of EST-SSR Genetic Diversity and Primers’ Transferability on Part of Walnut (Juglans regia L.) Resources in Xinjiang. Xinjiang Agricultural University	EST
	R:CTCACTTTCTTCTAGCTTCCG		59.8
SSR18	F:GGAAAGGGATTTGAGGAGAGAT	(TTC)8	59.9		GB|CV196491	Juglans regia	Huang 2013 Analysis of EST-SSR Genetic Diversity and Primers’ Transferability on Part of Walnut (Juglans regia L.) Resources in Xinjiang. Xinjiang Agricultural University	EST
	R:GAAGAGGAGGAAGAAGAGGAGG		60
SSR29	F:AAAACAAACCACACGCAGATG	(AT)9	61		GB|CB303458	Juglans regia	Huang 2013 Analysis of EST-SSR Genetic Diversity and Primers’ Transferability on Part of Walnut (Juglans regia L.) Resources in Xinjiang. Xinjiang Agricultural University	EST
	R:TTTAGATTGGAGTGAAGACGGC		60.6
ZMZ5	F：GGCTTCCTTCCCTTCTAT	(AACGCC)4		155		Juglans	Qi et al. 2011 Studies on germplasm of Juglans by EST-SSR markers. Acta Horticulturae Sinica 38:441-448. Studies on germplasm of Juglans by EST-SSR markers. Acta Horticulturae Sinica 38:441-448.	EST
	R：GCTGCTTCTGCTTGTCTT
ZMZ6	F：TTCTTCGTCCATACCCACC	(TC)22		227		Juglans	Qi et al. 2011 Studies on germplasm of Juglans by EST-SSR markers. Acta Horticulturae Sinica 38:441-448.	EST
	R：ACCCCATTAGCGACCTTTA
ZMZ11	F：CCAGAACCAGGAGCCAGCAA	(CTG)7		149		Juglans	Qi et al. 2011 Studies on germplasm of Juglans by EST-SSR markers. Acta Horticulturae Sinica 38:441-448.	EST
	R：GACCATCGGCCCGAAAGTAA
ZMZ14	F：AACACAAGGAAAGCCGAATG	(CAGCAC)4		218		Juglans	Qi et al. 2011 Studies on germplasm of Juglans by EST-SSR markers. Acta Horticulturae Sinica 38:441-448.	EST
	R：CAGGACGCCCAAGAAATACA
ZMZ22	F：TAGTCTCTCTATCACCCCCT	(CT)17		159		Juglans	Qi et al. 2011 Studies on germplasm of Juglans by EST-SSR markers. Acta Horticulturae Sinica 38:441-448.	EST
	R：CAACACAATACAAACATCCC
ZMZ26	F：GGGGACACCTAAACCGAGAG	(GA)12		285		Juglans	Qi et al. 2011 Studies on germplasm of Juglans by EST-SSR markers. Acta Horticulturae Sinica 38:441-448.	EST
	R：CGAGAAAGGAGAAGGCGAAT
ZMZ27	F：GGAAGGATGAGTGGGTGA	(GA)13		235		Juglans	Qi et al. 2011 Studies on germplasm of Juglans by EST-SSR markers. Acta Horticulturae Sinica 38:441-448.	EST
	R：TGAGAAGGTCGGAATTGG
ZMZ31	F：GGGGGGTGGAGAGAAAGAGC	(AG)9		217		Juglans	Qi et al. 2011 Studies on germplasm of Juglans by EST-SSR markers. Acta Horticulturae Sinica 38:441-448.	EST
	R：GTAGACGAGGATGGGGACGG
ZMZ34	F：TTTCTACCTCTGCCCCCCG	(AG)20		175		Juglans	Qi et al. 2011 Studies on germplasm of Juglans by EST-SSR markers. Acta Horticulturae Sinica 38:441-448.	EST
	R：GCTTCCCCAACAACGCTTC
ZMZ35	F：GTGTTGGGAGGTTGCAGAAA	(AT)13		157		Juglans	Qi et al. 2011 Studies on germplasm of Juglans by EST-SSR markers. Acta Horticulturae Sinica 38:441-448.	EST
	R：ACAGCCACGCCACATAGAGA
ZMZ45	F：CCGTCATGGTTTCCACGTCCTT	(AGAC)5		130		Juglans	Qi et al. 2011 Studies on germplasm of Juglans by EST-SSR markers. Acta Horticulturae Sinica 38:441-448.	EST
	R：TGTTTGGCTGGCATCCTAGTTT
ZMZ46	F：AACAAACCACACGCAGATGG	(AT)9		160		Juglans	Qi et al. 2011 Studies on germplasm of Juglans by EST-SSR markers. Acta Horticulturae Sinica 38:441-448.	EST
	R：GAGTGAAGACGGCGACAGAT
ZY1	F：GATGATTATGACTCGCACAG	(CT)12		275		Juglans	Qi et al. 2011 Studies on germplasm of Juglans by EST-SSR markers. Acta Horticulturae Sinica 38:441-448.	EST
	R：TGATTGATAGTCTGGTAGCG
ZY16	F：GGCATCAGAACCAAGCAC	(CT)13		271		Juglans	Qi et al. 2011 Studies on germplasm of Juglans by EST-SSR markers. Acta Horticulturae Sinica 38:441-448.	EST
	R：GACCCACAACAGCAAGGA
ZMZ1	F:AGAAACTGCTAGGGAAGGACAC	(AGAA)5	56	292	CV198641	Juglans	Qi et al. 2011 Studies on germplasm of Juglans by EST-SSR markers. Acta Horticulturae Sinica 38:441-448.	EST
	R:TGACATCAAACTTCCAACCTCT
ZMZ3	F:GAGTATGTCAGTTTCAGGGCA	(AGA)7	56	289	CV198501	Juglans	Qi et al. 2011 Studies on germplasm of Juglans by EST-SSR markers. Acta Horticulturae Sinica 38:441-448.	EST
	R:AGTAAAATAGGTACAGGGTCG
ZMZ4	F:GACCCACCTCTCTATTCCC	(CCCTAA)4	58	213	CV198446	Juglans	Qi et al. 2011 Studies on germplasm of Juglans by EST-SSR markers. Acta Horticulturae Sinica 38:441-448.	EST
	R:CCTCCTATATGCCTCCGAA
ZMZ7	F:GAACAAATAGACCAGGCACG	(TCC)7	56	227	CV198072	Juglans	Qi et al. 2011 Studies on germplasm of Juglans by EST-SSR markers. Acta Horticulturae Sinica 38:441-448.	EST
	R:TAACGACAACCGATGAAACC
ZMZ8	F:CATCCCCATACTCGTCACCTT	(GTT)6	58	151	CV197943	Juglans	Qi et al. 2011 Studies on germplasm of Juglans by EST-SSR markers. Acta Horticulturae Sinica 38:441-448.	EST
	R:GCCAACAGCAAAACCATCAAC
ZMZ10	F:GTCCCAGCCCTCCCTCCCA	(AGG) 6	59	173	CV197637	Juglans	Qi et al. 2011 Studies on germplasm of Juglans by EST-SSR markers. Acta Horticulturae Sinica 38:441-448.	EST
	R:TGAACCCGCACACATCCGC
ZMZ15	F:CCTCTGATCGTGTTGGGAT	(GGA) 7	55	227	CV197503	Juglans	Qi et al. 2011 Studies on germplasm of Juglans by EST-SSR markers. Acta Horticulturae Sinica 38:441-448.	EST
	R:CTTGGCTCTTTTCTTGGGT
ZMZ18	F:ATGGGACCAACAGTGTAGGA	(AGA) 7	58	236	CV197280	Juglans	Qi et al. 2011 Studies on germplasm of Juglans by EST-SSR markers. Acta Horticulturae Sinica 38:441-448.	EST
	R:GTGACAGCAGCATCGAGTAA
ZMZ20	F:AACACCTCTACACCCCCAA	(CAG) 11	58	244	CV197023	Juglans	Qi et al. 2011 Studies on germplasm of Juglans by EST-SSR markers. Acta Horticulturae Sinica 38:441-448.	EST
	R:CGTCCGCTAAATTCTCCAC
ZMZ21	F:CTCTTGCTTAGAACCCCAC	(AGC)8	58	263	CV196967	Juglans	Qi et al. 2011 Studies on germplasm of Juglans by EST-SSR markers. Acta Horticulturae Sinica 38:441-448.	EST
	R:ACACAAAACAACGCCCTCG
ZMZ22	F:TAGTCTCTCTATCACCCCCT	(CT)17	49	159	CV196837	Juglans	Qi et al. 2011 Studies on germplasm of Juglans by EST-SSR markers. Acta Horticulturae Sinica 38:441-448.	EST
	R:CAACACAATACAAACATCCC
ZMZ28	F:CGATTGAAGAGTGCGAGAGAC	(CCT)7	58	196	CV196225	Juglans	Qi et al. 2011 Studies on germplasm of Juglans by EST-SSR markers. Acta Horticulturae Sinica 38:441-448.	EST
	R:GGGTGCTTTGCGAGATTATAG
ZMZ33	F:AATTCACCTCTCCGTCTCCC	(TC)10	52	278	CV195687	Juglans	Qi et al. 2011 Studies on germplasm of Juglans by EST-SSR markers. Acta Horticulturae Sinica 38:441-448.	EST
	R:AAGTCTTCCTTCAGTGCCCC
ZMZ37	F:CACCACAAAAACCATAAAAACG	(GA)15	49	171	CV195263	Juglans	Qi et al. 2011 Studies on germplasm of Juglans by EST-SSR markers. Acta Horticulturae Sinica 38:441-448.	EST
	R:AAAACACACAAACTATCACCGC
ZMZ38	F:TGGCAATGGCGTTGATGT	(CCGCAA) 4	52	233	CV195024	Juglans	Qi et al. 2011 Studies on germplasm of Juglans by EST-SSR markers. Acta Horticulturae Sinica 38:441-448.	EST
	R:CGCTTTGAGGAGGGTCTG
ZMZ39	F:GGAGTGAAGACGACGACAGA	(AT) 9	49	163	CV194781	Juglans	Qi et al. 2011 Studies on germplasm of Juglans by EST-SSR markers. Acta Horticulturae Sinica 38:441-448.	EST
	R:AAAACAAACCACACGCAGAT
ZMZ43	F:CACTAGGCCACCACAACCG	(GAA) 8	52	258	CB303751	Juglans	Qi et al. 2011 Studies on germplasm of Juglans by EST-SSR markers. Acta Horticulturae Sinica 38:441-448.	EST
	R:TCACGACGAGCCCCACTTC
5	F:AGTCGTTCATACTGCAGAGCCAG	(CCT)5	59			Juglans	Zhang et al. 2010 Development of Juglans regia SSR markers by data mining of the EST database. Plant Molecular Biology Reporter 28:646-653.	EST
	R:TCTTGGGGTGGTATCCAGGCAG
40	F:TGGGCTGAGCTGGATTGCCGT	(CTGT)5	59			Juglans	Zhang et al. 2010 Development of Juglans regia SSR markers by data mining of the EST database. Plant Molecular Biology Reporter 28:646-653.	EST
	R:TCCACCGTCATGGTTTCCACG
62	F:CGGCAGCATTTCAGGCAGTGCTG	(GCA)5	60			Juglans	Zhang et al. 2010 Development of Juglans regia SSR markers by data mining of the EST database. Plant Molecular Biology Reporter 28:646-653.	EST
	R:TGCTAGAGCTAACAGGGACCCT
156	F:TGCAAGAGTGGCGCAGGCACTG	(TTTG)6	60			Juglans	Zhang et al. 2010 Development of Juglans regia SSR markers by data mining of the EST database. Plant Molecular Biology Reporter 28:646-653.	EST
	R:TGGTAGCCTAATCTCATGGCTCG
259	F:ACAATGCAAACCTTGTGGGA	(CAA)5	53			Juglans	Zhang et al. 2010 Development of Juglans regia SSR markers by data mining of the EST database. Plant Molecular Biology Reporter 28:646-653.	EST
	R:AGCACCTCATTCCGTGGGAG
268	F:TCCCTTTTCCACTCAGGGGCGAG	(CT)8	58			Juglans	Zhang et al. 2010 Development of Juglans regia SSR markers by data mining of the EST database. Plant Molecular Biology Reporter 28:646-653.	EST
	R:AACGAACAGTTGGACCCCAG
269	F:GGCCATTACGGCCGGGGATTCT	(CT)9	59			Juglans	Zhang et al. 2010 Development of Juglans regia SSR markers by data mining of the EST database. Plant Molecular Biology Reporter 28:646-653.	EST
	R:TCCTTGATCAGAACCATGTCGAG
352	F:TGATGTTGCCTAGAAGGCCAAAG	(TC)10	56			Juglans	Zhang et al. 2010 Development of Juglans regia SSR markers by data mining of the EST database. Plant Molecular Biology Reporter 28:646-653.	EST
	R:AGGTGTTCACTTGAAAACCCAGC
407	F:TGGTAGCAAATATAAGGGCCTG	(AT)15	55			Juglans	Zhang et al. 2010 Development of Juglans regia SSR markers by data mining of the EST database. Plant Molecular Biology Reporter 28:646-653.	EST
	R:TGCTACCAGATTTTGTGGCCTG
541	F:TCTTCTGTCCCCAGCCTGGACC	(GTG)8	58			Juglans	Zhang et al. 2010 Development of Juglans regia SSR markers by data mining of the EST database. Plant Molecular Biology Reporter 28:646-653.	EST
	R:TGCAGTACATGGAACCACATGC
562-2	F:TGGTCATTGTTTCCAACTCCAG	(GCT)5	57			Juglans	Zhang et al. 2010 Development of Juglans regia SSR markers by data mining of the EST database. Plant Molecular Biology Reporter 28:646-653.	EST
	R:GGAGCAGCCCATAGCACAGATGC
566	F:TCGAAGGCAGTCTGTGGGGCA	(CT)13	60			Juglans	Zhang et al. 2010 Development of Juglans regia SSR markers by data mining of the EST database. Plant Molecular Biology Reporter 28:646-653.	EST
	R:ACGACCGACACACGGCAACTCC
610	F:GGGGACTCCGCGTCCGCGAC	(GA)8	63			Juglans	Zhang et al. 2010 Development of Juglans regia SSR markers by data mining of the EST database. Plant Molecular Biology Reporter 28:646-653.	EST
	R:TCCTCTTGTCGGAGGCGCCA
642	F:TGAAAGGTTTTGGCCTCCAATGG	(CAG)7	59			Juglans	Zhang et al. 2010 Development of Juglans regia SSR markers by data mining of the EST database. Plant Molecular Biology Reporter 28:646-653.	EST
	R:TGAGATCATGGGCTGCCTGTAGG
718	F:TGCAAGATATTCTCCCAGGGA	(GAT)5	57			Juglans	Zhang et al. 2010 Development of Juglans regia SSR markers by data mining of the EST database. Plant Molecular Biology Reporter 28:646-653.	EST
	R:AGCATTCCCAYAACCAGCTCAAG
719-2	F:GGGCGGATCGTGGTTGCCCCT	(CTG)5	60			Juglans	Zhang et al. 2010 Development of Juglans regia SSR markers by data mining of the EST database. Plant Molecular Biology Reporter 28:646-653.	EST
	R:TGTCAAAAGACATGACCCACTG
721	F:ACCCCTTGGTTTGAACTGCGAC	(CTT)8	57			Juglans	Zhang et al. 2010 Development of Juglans regia SSR markers by data mining of the EST database. Plant Molecular Biology Reporter 28:646-653.	EST
	R:AGATCCAACTTTCGCGTGGAAC
795	F:TGGATCAGGCAAAGAGGCGCA	(AG)16	60			Juglans	Zhang et al. 2010 Development of Juglans regia SSR markers by data mining of the EST database. Plant Molecular Biology Reporter 28:646-653.	EST
	R:ACACGTGCACTTACAAACCGAC
870	F:GGGGGATTCTTCGCGAACGA	(GAA)5	60			Juglans	Zhang et al. 2010 Development of Juglans regia SSR markers by data mining of the EST database. Plant Molecular Biology Reporter 28:646-653.	EST
	R:TCATGATAGAGGCGGCCTGGCAG
1000	F:GGGAGGATGCTGTTGATAGCGCA	(GAG)5	61			Juglans	Zhang et al. 2010 Development of Juglans regia SSR markers by data mining of the EST database. Plant Molecular Biology Reporter 28:646-653.	EST
	R:GAAAACCCAATCCGGGCGAG
1172	F:GGGGGCCGTTGACGGCGACC	(AT)9	62			Juglans	Zhang et al. 2010 Development of Juglans regia SSR markers by data mining of the EST database. Plant Molecular Biology Reporter 28:646-653.	EST
	R:ACCACACGCAGATGGTTCGTG
1396	F:GGGAGGGACGATGGCTGAGATG	(TGA)5	59			Juglans	Zhang et al. 2010 Development of Juglans regia SSR markers by data mining of the EST database. Plant Molecular Biology Reporter 28:646-653.	EST
	R:TCCGAATCGAAGAGCAGCTC
1458	F:TGATAGCATAGCCACCGCGCAG	(AGT)5	3			Juglans	Zhang et al. 2010 Development of Juglans regia SSR markers by data mining of the EST database. Plant Molecular Biology Reporter 28:646-653.	EST
	R:GGCTTCAGAGTTTGAGCCAATCC
1464	F:GGGCGAAGACGATAGCAAGAGCA	(CATGC)5	58			Juglans	Zhang et al. 2010 Development of Juglans regia SSR markers by data mining of the EST database. Plant Molecular Biology Reporter 28:646-653.	EST
	R:TCCTGAACAAAGGCCTGGTG
1528	F:CCGAAGAGATCCTAAGCTCAACC	(CCT)7	59			Juglans	Zhang et al. 2010 Development of Juglans regia SSR markers by data mining of the EST database. Plant Molecular Biology Reporter 28:646-653.	EST
	R:GAGGTGGAAATGATGGTGGGGTG
1529	F:CCATTACGGCCGGGGGTCCA	(AGG)6	62			Juglans	Zhang et al. 2010 Development of Juglans regia SSR markers by data mining of the EST database. Plant Molecular Biology Reporter 28:646-653.	EST
	R:CTTGCCTCGGAGAAGCGATCGAG
1552	F:GGGGAAGGGCAAGGAGTGCTCT	(GA)8	62			Juglans	Zhang et al. 2010 Development of Juglans regia SSR markers by data mining of the EST database. Plant Molecular Biology Reporter 28:646-653.	EST
	R:GCTATAAGCGAACCAATGCCCAG
1625-2	F:TGACCAAGATGAAGATGACGACG	(GAC)6	58			Juglans	Zhang et al. 2010 Development of Juglans regia SSR markers by data mining of the EST database. Plant Molecular Biology Reporter 28:646-653.	EST
	R:TTCTTTGGGGGCTGGAGTGC
1626	F:GGGAGGTAAAGGATAGCGGTC	(TGA)6	58			Juglans	Zhang et al. 2010 Development of Juglans regia SSR markers by data mining of the EST database. Plant Molecular Biology Reporter 28:646-653.	EST
	R:AGATTCAGGAGCATTGGGTC
1631	F:TCCAACAACCTACACCTGCAAG	(CAA)5	56			Juglans	Zhang et al. 2010 Development of Juglans regia SSR markers by data mining of the EST database. Plant Molecular Biology Reporter 28:646-653.	EST
	R:AGTACCTGTTGTTCTGGGATTGC
1632-1	F:GGGGTCGGGTAAGTTTCGTGAGC	(GAC)6	61			Juglans	Zhang et al. 2010 Development of Juglans regia SSR markers by data mining of the EST database. Plant Molecular Biology Reporter 28:646-653.	EST
	R:CACCAGACGAAGGTACGACCTCC
1656	F:TCACCGTTGAAATCAGGCCT	(TC)7	57			Juglans	Zhang et al. 2010 Development of Juglans regia SSR markers by data mining of the EST database. Plant Molecular Biology Reporter 28:646-653.	EST
	R:ACAGTGGTAGGCTGGACACG
1681	F:AGAGATTTCTCCAGGAAGGCTCC	(TTC)8	62			Juglans	Zhang et al. 2010 Development of Juglans regia SSR markers by data mining of the EST database. Plant Molecular Biology Reporter 28:646-653.	EST	`
	R:TCTGGTGGCCAACGATAGCCGA
1682	F:TCCTCTGCTTTCTGCCTCACTGG	(AGAAGA)5	58			Juglans	Zhang et al. 2010 Development of Juglans regia SSR markers by data mining of the EST database. Plant Molecular Biology Reporter 28:646-653.	EST
	R:TGGCAATAAACGCCCATGTG
1687	F:AGAAGCTCGAGCAGAGCTCC	(AAG)5	58			Juglans	Zhang et al. 2010 Development of Juglans regia SSR markers by data mining of the EST database. Plant Molecular Biology Reporter 28:646-653.	EST
	R:TCGGAATCCGTATGGATGAGACG
1692	F:CAATGGTCAGTTTCCGTCCGATC	(CCA)6	58			Juglans	Zhang et al. 2010 Development of Juglans regia SSR markers by data mining of the EST database. Plant Molecular Biology Reporter 28:646-653.	EST
	R:CGAGCTCGAATACTTCTCGTCG
1693	F:TCCTAACTCGAAAACAAGGGCCT	(GTG)5	58			Juglans	Zhang et al. 2010 Development of Juglans regia SSR markers by data mining of the EST database. Plant Molecular Biology Reporter 28:646-653.	EST
	R:AGAGGCTGAGAAGCGCAAGAACC
1712	F:CCTTTCTTCTACAGCAGCGAACG	(CT)8	59			Juglans	Zhang et al. 2010 Development of Juglans regia SSR markers by data mining of the EST database. Plant Molecular Biology Reporter 28:646-653.	EST
	R:TCTCAGAGCCCTAGTGTCACAGC
P1*	F:CCAAGGGAAATACAAGGTCT	(AG)11	58	186	JQ618127	Juglans mandshurica	Chen et al. 2013 Isolation and characterization of 20 polymorphic microsatellite markers for Juglans mandshurica (Juglandaceae). Applications in plant sciences 1:1200009. Isolation and characterization of 20 polymorphic microsatellite markers for Juglans mandshurica (Juglandaceae). Applications in plant sciences 1:1200009.	FIASCO
	R:GTTGCCTGAACATCACAGAT
P2	F:GGTCAAGGCTCTCTGCCTCAA	(TC)15	57	249	JQ618128	Juglans mandshurica	Chen et al. 2013 Isolation and characterization of 20 polymorphic microsatellite markers for Juglans mandshurica (Juglandaceae). Applications in plant sciences 1:1200009.	FIASCO
	R:TAAAATCACCCCCCTCCACTC
P3*	F:GGAGTTTCGGGTAGGGTTTGA	(TC)15	58	184	JQ618129	Juglans mandshurica	Chen et al. 2013 Isolation and characterization of 20 polymorphic microsatellite markers for Juglans mandshurica (Juglandaceae). Applications in plant sciences 1:1200009.	FIASCO
	R:TAATGGTTTGGAGGAATGGAG
P8*	F:CTGAAAAGTGGGGCAAAGCA	(GA)14	59	280	JQ618133	Juglans mandshurica	Chen et al. 2013 Isolation and characterization of 20 polymorphic microsatellite markers for Juglans mandshurica (Juglandaceae). Applications in plant sciences 1:1200009.	FIASCO
	R:GGGAGACATACCCGACAAGG
P9	F:CACGACGGCACAACTAAAGG	(AG)20	57	144	JQ618134	Juglans mandshurica	Chen et al. 2013 Isolation and characterization of 20 polymorphic microsatellite markers for Juglans mandshurica (Juglandaceae). Applications in plant sciences 1:1200009.	FIASCO
	R:CACTGAAGGCACACCCAAGA
P13	F:GGTTAGAGTGAGCGAGAGTTG	(AG)15	58	186	JQ618138	Juglans mandshurica	Chen et al. 2013 Isolation and characterization of 20 polymorphic microsatellite markers for Juglans mandshurica (Juglandaceae). Applications in plant sciences 1:1200009.	FIASCO
	R:ATCCTTAGAGTTGAATGGGC
P14*	F:AAAAAACCTTGCGACCAAAG	(GA)26	56	211	JQ618139	Juglans mandshurica	Chen et al. 2013 Isolation and characterization of 20 polymorphic microsatellite markers for Juglans mandshurica (Juglandaceae). Applications in plant sciences 1:1200009.	FIASCO
	R:CCACTAAAACACACTCCATCA
P15	F:CTCTCTCGCAAAACCTCTCG	(CT)26	58	171	JQ618140	Juglans mandshurica	Chen et al. 2013 Isolation and characterization of 20 polymorphic microsatellite markers for Juglans mandshurica (Juglandaceae). Applications in plant sciences 1:1200009.	FIASCO
	R:CGTGCATGCTAGGAAACTTA
P16*	F:CTGCTGATGTGGTGGTGAAG	(AG)9	59	194	JQ618141	Juglans mandshurica	Chen et al. 2013 Isolation and characterization of 20 polymorphic microsatellite markers for Juglans mandshurica (Juglandaceae). Applications in plant sciences 1:1200009.	FIASCO
	R:GATCTGGTTTGTGGAGGGAA
P17	F:TGAGTACAGAACTGGCATG	(TG)18	55	187	JQ618142	Juglans mandshurica	Chen et al. 2013 Isolation and characterization of 20 polymorphic microsatellite markers for Juglans mandshurica (Juglandaceae). Applications in plant sciences 1:1200009.	FIASCO
	R:ACTGGGGTGGGCTAAAAAG
P18*	F:TAGAAACCTCGTGGACTTG	(AC)10	58	214	JQ618143	Juglans mandshurica	Chen et al. 2013 Isolation and characterization of 20 polymorphic microsatellite markers for Juglans mandshurica (Juglandaceae). Applications in plant sciences 1:1200009.	FIASCO
	R:ACTGCTAGAGCCTATGGAA
P22	F:CCTTCTGCTCAGACAAACA	(AG)13	56	241	JQ618147	Juglans mandshurica	Chen et al. 2013 Isolation and characterization of 20 polymorphic microsatellite markers for Juglans mandshurica (Juglandaceae). Applications in plant sciences 1:1200009.	FIASCO
	R:CTAGACCAAAGACCACAACTAT
P24	F:TATATTGTGGGAGGTGGGT	(CT)9	57	316	JQ618149	Juglans mandshurica	Chen et al. 2013 Isolation and characterization of 20 polymorphic microsatellite markers for Juglans mandshurica (Juglandaceae). Applications in plant sciences 1:1200009.	FIASCO
	R:TTAAGGGAGTTGTTGAAGC
P26*	F:CTTCAAATAATGGAACGGT	(CT)17	56	195	JQ618151	Juglans mandshurica	Chen et al. 2013 Isolation and characterization of 20 polymorphic microsatellite markers for Juglans mandshurica (Juglandaceae). Applications in plant sciences 1:1200009.	FIASCO
	R:TAAAGAGATGGAGTACGCT
P27	F:TTCATAGCACATACCAGTTC	(CT)11	58	283	JQ618152	Juglans mandshurica	Chen et al. 2013 Isolation and characterization of 20 polymorphic microsatellite markers for Juglans mandshurica (Juglandaceae). Applications in plant sciences 1:1200009.	FIASCO
	R:TCCGTAACATCAATCATTC
P28*	F:GCTTTTGTTACTTTGTGCC	(CT)11	57	196	JQ618153	Juglans mandshurica	Chen et al. 2013 Isolation and characterization of 20 polymorphic microsatellite markers for Juglans mandshurica (Juglandaceae). Applications in plant sciences 1:1200009.	FIASCO
	R:GAGCTGAATTTTTTACCTGA
P29*	F:GAATAAAAGAAGTTTGAC	(CT)10	58	191	JQ618154	Juglans mandshurica	Chen et al. 2013 Isolation and characterization of 20 polymorphic microsatellite markers for Juglans mandshurica (Juglandaceae). Applications in plant sciences 1:1200009.	FIASCO
	R:TCTGACCCAAATTCCATAG
P30*	F:ATGGGAATCACAGGTGAC	(AG)13	57	252	JQ618155	Juglans mandshurica	Chen et al. 2013 Isolation and characterization of 20 polymorphic microsatellite markers for Juglans mandshurica (Juglandaceae). Applications in plant sciences 1:1200009.	FIASCO
	R:TGGGAATATCTTCGCAGAG
P32	F:AAGTAAAACCCTAAGTCC	(CT)14	57	241	JQ618157	Juglans mandshurica	Chen et al. 2013 Isolation and characterization of 20 polymorphic microsatellite markers for Juglans mandshurica (Juglandaceae). Applications in plant sciences 1:1200009.	FIASCO
	R:AAAATCCAAACTCAAGCCC
P33	F:CCAAGGCACCAACACAAT	(TC)15	56	266	JQ618158	Juglans mandshurica	Chen et al. 2013 Isolation and characterization of 20 polymorphic microsatellite markers for Juglans mandshurica (Juglandaceae). Applications in plant sciences 1:1200009.	FIASCO
	R:CCCATGCAATAACAAACCA
P34	F:TTCCCCATCTCAAATCTG	(GA)17	58	159	JQ618159	Juglans mandshurica	Chen et al. 2013 Isolation and characterization of 20 polymorphic microsatellite markers for Juglans mandshurica (Juglandaceae). Applications in plant sciences 1:1200009.	FIASCO
	R:TTCCTCGTGTAAGTACCCC
P35*	F:TGCTTTTACCTTCCCTCT	(AG)18	59	296	JQ618160	Juglans mandshurica	Chen et al. 2013 Isolation and characterization of 20 polymorphic microsatellite markers for Juglans mandshurica (Juglandaceae). Applications in plant sciences 1:1200009.	FIASCO
	R:GTCCAACCCAAGTTCCTCC
P37	F:CGTTTTGAGTTTCTGCCT	(GA)33	58	291	JQ618162	Juglans mandshurica	Chen et al. 2013 Isolation and characterization of 20 polymorphic microsatellite markers for Juglans mandshurica (Juglandaceae). Applications in plant sciences 1:1200009.	FIASCO
	R:CACACACTACATGGATGTC
P38	F:ATGTGTAACCAGATAAGG	(GA)18	57	158	JQ618163	Juglans mandshurica	Chen et al. 2013 Isolation and characterization of 20 polymorphic microsatellite markers for Juglans mandshurica (Juglandaceae). Applications in plant sciences 1:1200009.	FIASCO
	R:ACAAATTGGTCATCCTAGA
P39	F:GATCTGAAGAGCCTGCCT	(AG)30	56	198	JQ618164	Juglans mandshurica	Chen et al. 2013 Isolation and characterization of 20 polymorphic microsatellite markers for Juglans mandshurica (Juglandaceae). Applications in plant sciences 1:1200009.	FIASCO
	R:ATCCACCAAAACCCTAAAA
P40	F:CCCTCGTTACTCTCCCTT	(CT)24	58	170	JQ618165	Juglans mandshurica	Chen et al. 2013 Isolation and characterization of 20 polymorphic microsatellite markers for Juglans mandshurica (Juglandaceae). Applications in plant sciences 1:1200009.	FIASCO
	R:ATGTGGGTCGTGGGTTTGTC
P41*	F:AGCATACCTTCAATGGAT	(AG)18	59	206	JQ618166	Juglans mandshurica	Chen et al. 2013 Isolation and characterization of 20 polymorphic microsatellite markers for Juglans mandshurica (Juglandaceae). Applications in plant sciences 1:1200009.	FIASCO
	R:CGCAGAATACACGCAAATAG
P42	F:ACAGAATGTGAGGTTTACTACG	(CT)10	57	250	JQ618167	Juglans mandshurica	Chen et al. 2013 Isolation and characterization of 20 polymorphic microsatellite markers for Juglans mandshurica (Juglandaceae). Applications in plant sciences 1:1200009.	FIASCO
	R:GTGCTACTCTTTTTGTGGAT
P43	F:TACAGCACACCCCTGAAAT	(AG)18	58	234	JQ618168	Juglans mandshurica	Chen et al. 2013 Isolation and characterization of 20 polymorphic microsatellite markers for Juglans mandshurica (Juglandaceae). Applications in plant sciences 1:1200009.	FIASCO
	R:AACGACGCCGACCAACAAC
P44*	F:AAGCATCATCTCTATTTCTC	(CT)11	57	200	JQ618169	Juglans mandshurica	Chen et al. 2013 Isolation and characterization of 20 polymorphic microsatellite markers for Juglans mandshurica (Juglandaceae). Applications in plant sciences 1:1200009.	FIASCO
	R:ACTTTGTGGGTGTTTCTAT
P48	F:TTATTATGATGGGGTCTTTG	(TG)20	56	198	JQ618173	Juglans mandshurica	Chen et al. 2013 Isolation and characterization of 20 polymorphic microsatellite markers for Juglans mandshurica (Juglandaceae). Applications in plant sciences 1:1200009.	FIASCO
	R:TTGATACCAACTGTAACGC
P50	F:GGGGAAACAGCAACAATAG	(AC)18	58	268	JQ618175	Juglans mandshurica	Chen et al. 2013 Isolation and characterization of 20 polymorphic microsatellite markers for Juglans mandshurica (Juglandaceae). Applications in plant sciences 1:1200009.	FIASCO
	R:TCCAGGAAGTTAGGGTGAG
jcin_A5	F:AGGATGAAAACTTGGATGTAGA	AC17	60	195–221 (210)	EF408809	Juglans cinerea	Hoban et al. 2008 Thirteen nuclear microsatellite loci for butternut (Juglans cinerea L.). Molecular Ecology Resources 8:643-646.	FIASCO
	R:TTACGGATCAGGTATGATGAC
jcin_B110	F:CCTTGTCAGATGCTTATGAAGA	CT18	60	212–238 (232)	EF408812	Juglans cinerea	Hoban et al. 2008 Thirteen nuclear microsatellite loci for butternut (Juglans cinerea L.). Molecular Ecology Resources 8:643-646.	FIASCO
	R:GAGCAATAACATTTGAAGGTTG
jcin_B112	F:CCAAGCGAAAGCCAAGTC	CT11	55	271–291 (277)	EF408813	Juglans cinerea	Hoban et al. 2008 Thirteen nuclear microsatellite loci for butternut (Juglans cinerea L.). Molecular Ecology Resources 8:643-646.	FIASCO
	R:CCACCACCCATTCACTCC
jcin_B114	F:CTGCCCCTTTCACGTACATA	CT23	55	249–289 (267)	EF408814	Juglans cinerea	Hoban et al. 2008 Thirteen nuclear microsatellite loci for butternut (Juglans cinerea L.). Molecular Ecology Resources 8:643-646.	FIASCO
	R:CCTTCTCCCTGATGATGACA
jcin_B12	F:CGTGCCTATGTTCTATCCAC	CT13	55	156–178 (162)	EF408811	Juglans cinerea	Hoban et al. 2008 Thirteen nuclear microsatellite loci for butternut (Juglans cinerea L.). Molecular Ecology Resources 8:643-646.	FIASCO
	R:CAACGATTTTGTAAGCACAAG
jcin_B121	F:CAAGCACCAACAATCTAGTAGG	CT19	50	171–201(183)	EF408815	Juglans cinerea	Hoban et al. 2008 Thirteen nuclear microsatellite loci for butternut (Juglans cinerea L.). Molecular Ecology Resources 8:643-646.	FIASCO
	R:CACTTATCAAAATGGGGTATCA
jcin_B157	F:CAGCGATGGATGTTTGAGG	CT16	60	158–172(165)	EU076548	Juglans cinerea	Hoban et al. 2008 Thirteen nuclear microsatellite loci for butternut (Juglans cinerea L.). Molecular Ecology Resources 8:643-646.	FIASCO
	R:ACTCCGCATAGGTTGTCAGG
jcin_B159	F:ACTCCAAGTGATGGTGTGG	CT19	55	103–162(125)	EF408816	Juglans cinerea	Hoban et al. 2008 Thirteen nuclear microsatellite loci for butternut (Juglans cinerea L.). Molecular Ecology Resources 8:643-646.	FIASCO
	R:ACGGTTTAGCAAGCAGTAATG
jcin_B212	F:ATTGATGGAGACTCGGTTGC	CT16	60	196–262 (215)	EU076549	Juglans cinerea	Hoban et al. 2008 Thirteen nuclear microsatellite loci for butternut (Juglans cinerea L.). Molecular Ecology Resources 8:643-646.	FIASCO
	R:CTTAGCCTTGACCCATTAGCA
jcin_B249	F:TCCGCCTTCAAGTTCTTATGTA	CT15	50	170–198 (181)	EF408818	Juglans cinerea	Hoban et al. 2008 Thirteen nuclear microsatellite loci for butternut (Juglans cinerea L.). Molecular Ecology Resources 8:643-646.	FIASCO
	R:AATCATCCGCAGAAGTATCATG
jcin_B264	F:GACAGGTGGAAGAGATAGAGTAAGC	AG17	50	222–246 (235)	EU076551	Juglans cinerea	Hoban et al. 2008 Thirteen nuclear microsatellite loci for butternut (Juglans cinerea L.). Molecular Ecology Resources 8:643-646.	FIASCO
	R:TGAAGCCAAGGAGACAAAGC
WGA142	F:CATATTCCCGGTGATTTTGG	(CT)8			DQ307429	Juglans cinerea	Ross-Davis et al. 2008 Morphological and molecular methods to identify butternut (Juglans cinerea) and butternut hybrids: relevance to butternut conservation. Tree Physiology 28:1127-1133. Morphological and molecular methods to identify butternut (Juglans cinerea) and butternut hybrids: relevance to butternut conservation. Tree Physiology 28:1127-1133. Morphological and molecular methods to ident…	FIASCO
	R:TGACCACAAATCGGAGATGA
WGA148	F:GGTGAACTCCCATAGGGGTA	(AG)15			DQ307431	Juglans cinerea	Ross-Davis et al. 2008 Morphological and molecular methods to identify butternut (Juglans cinerea) and butternut hybrids: relevance to butternut conservation. Tree Physiology 28:1127-1133.	FIASCO
	R:CCAATGCTACTTGCAGAACC
WGA204	F:GGGTCTCGCCTTCTTTTCTT	(AG)15			DQ307432	Juglans cinerea	Ross-Davis et al. 2008 Morphological and molecular methods to identify butternut (Juglans cinerea) and butternut hybrids: relevance to butternut conservation. Tree Physiology 28:1127-1133.	FIASCO
	R:CACAGAGAGAAGCACGGGTA
WGA221	F:CGACTGCGAAGCCTTTGTAT	(CT)8			DQ307428	Juglans cinerea	Ross-Davis et al. 2008 Morphological and molecular methods to identify butternut (Juglans cinerea) and butternut hybrids: relevance to butternut conservation. Tree Physiology 28:1127-1133.	FIASCO
	R:TGGGCATCACACCTACGTTA
WGA256	F:TGAAGACAACAAAACTGCGC	(CT)19			DQ307435	Juglans cinerea	Ross-Davis et al. 2008 Morphological and molecular methods to identify butternut (Juglans cinerea) and butternut hybrids: relevance to butternut conservation. Tree Physiology 28:1127-1133.	FIASCO
	R:CCGGCATTGTTTCTGAAAAT
AAG1	F:GCTTTTGATCAATCGCCCAA	(CTT)9	57	160	AY694137	Juglans nigra	Victory et al. 2006 Genetic homogeneity in Juglans nigra (Juglandaceae) at nuclear microsatellites. American Journal of Botany 93:118-126.	FIASCO
	R:ACCCCATTTTGTAGCTTGGA
WGA76	F:AGGGCACTCCCTTATGAGGT	(GA)12	58	236	AY688266	Juglans nigra	Victory et al. 2006 Genetic homogeneity in Juglans nigra (Juglandaceae) at nuclear microsatellites. American Journal of Botany 93:118-126.	FIASCO
	R:CAGTCTCATTCCCTTTTTCC
WGA97	F:GGAGAGGAAAGGAATCCAAA	(GA)26		180(149–189)		Juglans nigra	Robichaud et al. 2006 A robust set of black walnut microsatellites for parentage and clonal identification. New Forests 32:179-196.	FIASCO
	R:TTGAACAAAAGGCCGTTTTC
WGA001	F:ATTGGAAGGGAAGGGAAATG				AY465952	Juglans nigra	Dangl et al 2005 Characterization of 14 microsatellite markers for genetic analysis and cultivar identification of walnut. Journal of the American Society for Horticultural Science 130:348-354. Characterization of 14 microsatellite markers for genetic analysis and cultivar identification of walnut. Journal of the American Society for Horticultural Science 130:348-354.	FIASCO
	R:CGCGCACATACGTAAATCAC
WGA009	F:CATCAAAGCAAGCAATGGG	(CT)12	50	227–65	AY465954	Juglans nigra	Dangl et al 2005 Characterization of 14 microsatellite markers for genetic analysis and cultivar identification of walnut. Journal of the American Society for Horticultural Science 130:348-354.	FIASCO
	R:CCATTGCTCTGTGATTGGG
WGA202	F:CCCATCTACCGTTGCACTTT	(CT)12	50	241–59	AY465959	Juglans nigra	Dangl et al 2005 Characterization of 14 microsatellite markers for genetic analysis and cultivar identification of walnut. Journal of the American Society for Horticultural Science 130:348-354.	FIASCO
	R:GCTGGTGGTTCTATCATGGG
WGA225	F:AATCCCTCTCCTGGGCAG				AY465960	Juglans nigra	Dangl et al 2005 Characterization of 14 microsatellite markers for genetic analysis and cultivar identification of walnut. Journal of the American Society for Horticultural Science 130:348-354.	FIASCO
	R:TGTTCCACTGACCACTTCCA
WGA276	F:CTCACTTTCTCGGCTCTTCC	(CT)14	50	143–215	AY465961	Juglans nigra	Dangl et al 2005 Characterization of 14 microsatellite markers for genetic analysis and cultivar identification of walnut. Journal of the American Society for Horticultural Science 130:348-354.	FIASCO
	R:GGTCTTATGTGGGCAGTCGT
WGA321	F:TCCAATCGAAACTCCAAAGG			222-245	AY465962	Juglans nigra	Dangl et al 2005 Characterization of 14 microsatellite markers for genetic analysis and cultivar identification of walnut. Journal of the American Society for Horticultural Science 130:348-354.	FIASCO
	R:GTCCAAAGACGATGATGGA
WGA331	F:TCCCCCTGAAATCTTCTCCT				AY465963	Juglans nigra	Dangl et al 2005 Characterization of 14 microsatellite markers for genetic analysis and cultivar identification of walnut. Journal of the American Society for Horticultural Science 130:348-354.	FIASCO
	R:CGGTGGTGTAAGGCAAATG
WGA332	F:ACGTCGTTCTGCACTCCTCT				AY465964	Juglans nigra	Dangl et al 2005 Characterization of 14 microsatellite markers for genetic analysis and cultivar identification of walnut. Journal of the American Society for Horticultural Science 130:348-354.	FIASCO
	R:GCCACAGGAACGAGTGCT
WGA349	F:GTGGCGAAAGTTTATTTTTTGC				AY465965	Juglans nigra	Dangl et al 2005 Characterization of 14 microsatellite markers for genetic analysis and cultivar identification of walnut. Journal of the American Society for Horticultural Science 130:348-354.	FIASCO
	R:ACAAATGCACAGCAGCAAAC
WGA376	F:GCCCTCAAAGTGATGAACGT				AY465966	Juglans nigra	Dangl et al 2005 Characterization of 14 microsatellite markers for genetic analysis and cultivar identification of walnut. Journal of the American Society for Horticultural Science 130:348-354.	FIASCO
	R:TCATCCATATTTACCCCTTTCG
WGA2	F:GACGACGAAGGTGTACGGAT	(GA)30		169		Juglans nigra	Woeste et al. 2002 Thirty polymorphic nuclear microsatellite loci from black walnut. Journal of Heredity 93:58-60. Thirty polymorphic nuclear microsatellite loci from black walnut. Journal of Heredity 93:58-60.	FIASCO
	R:GTACGGCTCTCCTTGCAGTC
WGA6	F:CCATGAAACTTCATGCGTTG	(GA)25		157		Juglans nigra	Woeste et al. 2002 Thirty polymorphic nuclear microsatellite loci from black walnut. Journal of Heredity 93:58-60.	FIASCO
	R:CATCCCAAGCGAAGGTTG
WGA7	F:CAAACAAAATCCGACCGC	(GA)19/(GA)9 (Bai et al. 2007)		222		Juglans nigra	Woeste et al. 2002 Thirty polymorphic nuclear microsatellite loci from black walnut. Journal of Heredity 93:58-60.	FIASCO
	R:AAACCTCGATGAGCGAAGAA
WGA11	F:CTCGACAGAAACAGCCACAA	(CT)14		220		Juglans nigra	Woeste et al. 2002 Thirty polymorphic nuclear microsatellite loci from black walnut. Journal of Heredity 93:58-60.	FIASCO
	R:GGAGTTGTGTGCAGTGCG
WGA25	F:CCACTTTCGCTCTCGATTTC	(CT)16		179		Juglans nigra	Woeste et al. 2002 Thirty polymorphic nuclear microsatellite loci from black walnut. Journal of Heredity 93:58-60.	FIASCO
	R:TTGCGCAGCCTCTATAAGGT
WGA27	F:AACCCTACAACGCCTTGATG	(GA)30/(GA)10 (Bai et al. 2007)		242		Juglans nigra	Woeste et al. 2002 Thirty polymorphic nuclear microsatellite loci from black walnut. Journal of Heredity 93:58-60.	FIASCO
	R:TGCTCAGGCTCCACTTCC
WGA32	F:CTCGGTAAGCCACACCAATT	(CT)19/(CT)38 (Bai et al. 2007)		176		Juglans nigra	Woeste et al. 2002 Thirty polymorphic nuclear microsatellite loci from black walnut. Journal of Heredity 93:58-60.	FIASCO
	R:ACGGGCAGTGTATGCATGTA
WGA42	F:GTGGGTTCGACCGTGAAC	(GA)14		241		Juglans nigra	Woeste et al. 2002 Thirty polymorphic nuclear microsatellite loci from black walnut. Journal of Heredity 93:58-60.	FIASCO
	R:AACTTTGCACCACATCCACA
WGA47	F:CCCCTTCAAATTAGGGCTTC	(CT)19		150		Juglans nigra	Woeste et al. 2002 Thirty polymorphic nuclear microsatellite loci from black walnut. Journal of Heredity 93:58-60.	FIASCO
	R:AGCTCCAAACATTGGAAGGA
WGA53	F:CTCCCTTCCGGTAAGACCTC	(CT)8		176		Juglans nigra	Woeste et al. 2002 Thirty polymorphic nuclear microsatellite loci from black walnut. Journal of Heredity 93:58-60.	FIASCO
	R:GAGGCGCGACTAGGTTAGG
WGA54	F:CTAGGCTTCCCTAGCCGTG	(GA)17		218		Juglans nigra	Woeste et al. 2002 Thirty polymorphic nuclear microsatellite loci from black walnut. Journal of Heredity 93:58-60.	FIASCO
	R:GGCTCCTCTCGATCTCGAC
WGA56	F:GTGAAGCTGCAATGAATTGG	(CT)17		152		Juglans nigra	Woeste et al. 2002 Thirty polymorphic nuclear microsatellite loci from black walnut. Journal of Heredity 93:58-60.	FIASCO
	R:AAAGATGCAACAGACACCCC
WGA60	F:CAAGCTTCCGTATTGGTGGT	(GA)22		234		Juglans nigra	Woeste et al. 2002 Thirty polymorphic nuclear microsatellite loci from black walnut. Journal of Heredity 93:58-60.	FIASCO
	R:TATACCGCAAGCTCGCAAC
WGA65	F:CACCGTCTTATGCCATCCTT	(CT)20		161		Juglans nigra	Woeste et al. 2002 Thirty polymorphic nuclear microsatellite loci from black walnut. Journal of Heredity 93:58-60.	FIASCO
	R:GTGCACTGTGGACGAAGAGA
WGA70	F:TGTAATTGGGGAATGTTGCA	(GA)14		165		Juglans nigra	Woeste et al. 2002 Thirty polymorphic nuclear microsatellite loci from black walnut. Journal of Heredity 93:58-60.	FIASCO
	R:TGGGAGACACAATGATCGAA
WGA72	F:AAACCACCTAAAACCCTGCA	(CT)14/(GT)11 (Bai et al. 2007)		151		Juglans nigra	Woeste et al. 2002 Thirty polymorphic nuclear microsatellite loci from black walnut. Journal of Heredity 93:58-60.	FIASCO
	R:ACCCATCCATGATCTTCCAA
WGA78	F:CATGCAAGCTTGTCGTGG	(GA)11		212		Juglans nigra	Woeste et al. 2002 Thirty polymorphic nuclear microsatellite loci from black walnut. Journal of Heredity 93:58-60.	FIASCO
	R:AACCCCCACGAATTCTCTCT
WGA80	F:GCAACGAATGTGAGAAAGCA	(CT)20		216		Juglans nigra	Woeste et al. 2002 Thirty polymorphic nuclear microsatellite loci from black walnut. Journal of Heredity 93:58-60.	FIASCO
	R:TGTGGAATTGTGAGCGGATA
WGA82	F:TGCCGACACTCCTCACTTC	(GA)23		175		Juglans nigra	Woeste et al. 2002 Thirty polymorphic nuclear microsatellite loci from black walnut. Journal of Heredity 93:58-60.	FIASCO
	R:CGTGATGTACGACGGCTG
ABRII/Jr1	F: TCTCTGGCTCTTCACGG	(TC)15			HM583351	Juglans regia	Najafi et al. 2014 Isolation and characterization of novel microsatellite markers in walnut (Juglans regia L.). American Journal of Plant Sciences 5:409-415. Isolation and characterization of novel microsatellite markers in walnut (Juglans regia L.). American Journal of Plant Sciences 5:409-415.	FIASCO
	R: TCGTCTTCCTTCTCGCA
ABRII/Jr2	F: TTCGATTGATGAGTCCT	(AT)8-(AC)7-(AT)6			HM583352	Juglans regia	Najafi et al. 2014 Isolation and characterization of novel microsatellite markers in walnut (Juglans regia L.). American Journal of Plant Sciences 5:409-415.	FIASCO
	R: AATGTTCTGTCCATCCA
ABRII/Jr3	F: TACCTCAAGACATATCT	(ACC)2-ATC(ACC)4			HM583353	Juglans regia	Najafi et al. 2014 Isolation and characterization of novel microsatellite markers in walnut (Juglans regia L.). American Journal of Plant Sciences 5:409-415.	FIASCO
	R: GTTGTTGACGGCGTGAG
ABRII/Jr4	F: GAGAGAGCTTCTAGAGA	(GA)28			HM583354	Juglans regia	Najafi et al. 2014 Isolation and characterization of novel microsatellite markers in walnut (Juglans regia L.). American Journal of Plant Sciences 5:409-415.	FIASCO
	R: TTGGGAGCTAGGAGACA
ABRII/Jr5	F: ACGCTAGCCTTATGCAG	(GA)16			HM583355	Juglans regia	Najafi et al. 2014 Isolation and characterization of novel microsatellite markers in walnut (Juglans regia L.). American Journal of Plant Sciences 5:409-415.	FIASCO
	R: AGTGGCATGGAGACAAT
ABRII/Jr6	F: GGTTTGAATTAGTGTGA	(AG)6-(TG)5-(AG)10			HM583356	Juglans regia	Najafi et al. 2014 Isolation and characterization of novel microsatellite markers in walnut (Juglans regia L.). American Journal of Plant Sciences 5:409-415.	FIASCO
	R: TACGTTACCATCCGTAG
ABRII/Jr7	F: TTCGATTGATGAGTCCT	(TC)20			HM583357	Juglans regia	Najafi et al. 2014 Isolation and characterization of novel microsatellite markers in walnut (Juglans regia L.). American Journal of Plant Sciences 5:409-415.	FIASCO
	R: CATGAGTCTTGACCACAC
ABRII/Jr8	F: TACCTCAAGACATATCT	(AAT)21			HM583358	Juglans regia	Najafi et al. 2014 Isolation and characterization of novel microsatellite markers in walnut (Juglans regia L.). American Journal of Plant Sciences 5:409-415.	FIASCO
	R: CTTGACCTTTCACAGTC
ABRII/Jr9	F: GATGAGTCCTGAGTAATG	(GA)10			HM583359	Juglans regia	Najafi et al. 2014 Isolation and characterization of novel microsatellite markers in walnut (Juglans regia L.). American Journal of Plant Sciences 5:409-415.	FIASCO
	R: ATGAGTCTTGACCACAG
ABRII/Jr10	F: TCGATTGATGAGTCCTG	(CA)5-(CT)16-(CA)8			HM583360	Juglans regia	Najafi et al. 2014 Isolation and characterization of novel microsatellite markers in walnut (Juglans regia L.). American Journal of Plant Sciences 5:409-415.	FIASCO
	R: GTGTTGACGATTTCTTGG
ABRII/Jr11	F: GTCACATGATGGAGAAC	(TC)18			HM583361	Juglans regia	Najafi et al. 2014 Isolation and characterization of novel microsatellite markers in walnut (Juglans regia L.). American Journal of Plant Sciences 5:409-415.	FIASCO
	R: CACCAAAGTGTTTTGAGG
ABRII/Jr12	F: AGGATAGTGGCAGTGTA	(TC)20			HM583362	Juglans regia	Najafi et al. 2014 Isolation and characterization of novel microsatellite markers in walnut (Juglans regia L.). American Journal of Plant Sciences 5:409-415.	FIASCO
	R: TTCTGATGAGTCCTGAG
ABRII/Jr13	F: CTCAGGACTCATCAGAA	(TC)18			HM583363	Juglans regia	Najafi et al. 2014 Isolation and characterization of novel microsatellite markers in walnut (Juglans regia L.). American Journal of Plant Sciences 5:409-415.	FIASCO
	R: CTAGTGATTGATGAGTCC
BFU-Jr10	F:TCTGGAGGGTTTCCATTGTC	(TGA)5(GAT)7		333		Juglans regia	Zhang et al. 2013 Development and characterization of new microsatellites for walnut (Juglans regia). Genet Mol Res 12:4723-4734. Development and characterization of new microsatellites for walnut (Juglans regia). Genet Mol Res 12:4723-4734.	EST
	R:TGGCTGAGGTGTCTCTTCCT
BFU-Jr19	F:CAGAAAGCACGTGAACCAGA	(TA)10		276		Juglans regia	Zhang et al. 2013 Development and characterization of new microsatellites for walnut (Juglans regia). Genet Mol Res 12:4723-4734.	EST
	R:AACACTCACGCACCTTCATTT
BFU-Jr41	F:GGTCTGGATCCAATGGTCAC	(AG)13		383		Juglans regia	Zhang et al. 2013 Development and characterization of new microsatellites for walnut (Juglans regia). Genet Mol Res 12:4723-4734.	EST
	R:TCTAACACTGGGCCAAGACA
BFU-Jr42	F:CACAGGGCCAAAAGAAACAT	(GAC)18		302		Juglans regia	Zhang et al. 2013 Development and characterization of new microsatellites for walnut (Juglans regia). Genet Mol Res 12:4723-4734.	EST
	R:TTAACCACCCTAGCCACGTC
BFU-Jr46	F:GTAGCGGCGAGATTTCACTC	(CAC)6		196		Juglans regia	Zhang et al. 2013 Development and characterization of new microsatellites for walnut (Juglans regia). Genet Mol Res 12:4723-4734.	EST
	R:GAATTAACTCGGAGGGATGG
BFU-Jr48	F:TCACCAAGTCTGCTCCAAAA	(TC)6		150		Juglans regia	Zhang et al. 2013 Development and characterization of new microsatellites for walnut (Juglans regia). Genet Mol Res 12:4723-4734.	EST
	R:GATGGCGAAGCAGTTCTTTC
BFU-Jr52	F:GCAACGATCAAGGTCCCTAA	(CT)9		234		Juglans regia	Zhang et al. 2013 Development and characterization of new microsatellites for walnut (Juglans regia). Genet Mol Res 12:4723-4734.	EST
	R:CGGAGACCCAAATCAAAAGA
BFU-Jr62	F:AGGGCGAGTAGCCTCTTTGT	(AGA)6		140		Juglans regia	Zhang et al. 2013 Development and characterization of new microsatellites for walnut (Juglans regia). Genet Mol Res 12:4723-4734.	EST
	R:GGGGTGTTTTGCAATGAGAT
BFU-Jr70	F:GAGTGTGGAGTCTGCTGCTG	(AAG)7		291		Juglans regia	Zhang et al. 2013 Development and characterization of new microsatellites for walnut (Juglans regia). Genet Mol Res 12:4723-4734.	EST
	R:CGCTCCTCCTCTTCCTTTCT
BFU-Jr73	F:CACCCGAGAGAGAAGTGGAG	(AGA)5		261		Juglans regia	Zhang et al. 2013 Development and characterization of new microsatellites for walnut (Juglans regia). Genet Mol Res 12:4723-4734.	EST
	R:GCCTGCTAGTAGGGCACAAG
BFU-Jr82	F:TTGCCTCTCTATAGGCTTTTTAGC	(CT)7		159		Juglans regia	Zhang et al. 2013 Development and characterization of new microsatellites for walnut (Juglans regia). Genet Mol Res 12:4723-4734.	EST
	R:TGAGTGTCTGGACAGCAAGG
BFU-Jr95	F:GCAACCTTTCCACGTTCATT	(TC)8		100		Juglans regia	Zhang et al. 2013 Development and characterization of new microsatellites for walnut (Juglans regia). Genet Mol Res 12:4723-4734.	EST
	R:TTGAGCACAACAAGCAAAGC
BFU-Jr97	F:TCGGGTTTGTGTTTTGTGAA	(TCT)5		222		Juglans regia	Zhang et al. 2013 Development and characterization of new microsatellites for walnut (Juglans regia). Genet Mol Res 12:4723-4734.	EST
	R:AAATGGCCAACTCCACATTC
BFU-Jr98	F:AGAGATGGCGAAGTCGAAGA	(AGAC)4		322		Juglans regia	Zhang et al. 2013 Development and characterization of new microsatellites for walnut (Juglans regia). Genet Mol Res 12:4723-4734.	EST
	R:CGCCCCTACTAGGAATTCAA
BFU-Jr102	F:GTGCCCTAACGTCTGGTGTC	(TC)7		368		Juglans regia	Zhang et al. 2013 Development and characterization of new microsatellites for walnut (Juglans regia). Genet Mol Res 12:4723-4734.	EST
	R:GCATGCCCAGTACCTGATCT
BFU-Jr104	F:TGCAGAAGAGGGAGGAGGTA	(GAA)7		229		Juglans regia	Zhang et al. 2013 Development and characterization of new microsatellites for walnut (Juglans regia). Genet Mol Res 12:4723-4734.	EST
	R:ATCCCCAGCTTCATCTTCCT
BFU-Jr116	F:GTGGCTTTGCATAAGCAGGT	(GA)13		277		Juglans regia	Zhang et al. 2013 Development and characterization of new microsatellites for walnut (Juglans regia). Genet Mol Res 12:4723-4734.	EST
	R:CCTCAAGTTTCTGCCTGGAG
BFU-Jr121	F:CGGAAAAGAGAAGCGAAGAA	(AAG)7		286		Juglans regia	Zhang et al. 2013 Development and characterization of new microsatellites for walnut (Juglans regia). Genet Mol Res 12:4723-4734.	EST
	R:TCGACCTTGATCTGGAGCTT
BFU-Jr132	F:AGGTGGAGGTGGAGGTTATG	(TGG)6		362		Juglans regia	Zhang et al. 2013 Development and characterization of new microsatellites for walnut (Juglans regia). Genet Mol Res 12:4723-4734.	EST
	R:GAACCATCGGTCAAAAAGGA
BFU-Jr144	F:GGAAGGGTCGGAGTTGGTAT	(TAT)5		310		Juglans regia	Zhang et al. 2013 Development and characterization of new microsatellites for walnut (Juglans regia). Genet Mol Res 12:4723-4734.	EST
	R:TGTACCCAAATCACTCACTGAA
BFU-Jr150	F:CAACAGTGACACACCCCAAG	(AAGA)4		187		Juglans regia	Zhang et al. 2013 Development and characterization of new microsatellites for walnut (Juglans regia). Genet Mol Res 12:4723-4734.	EST
	R:TGGGGAAAAGGGAAACTTCT
BFU-Jr152	F:CCCAAATTCGAAACCCTAGA	(CT)6		191		Juglans regia	Zhang et al. 2013 Development and characterization of new microsatellites for walnut (Juglans regia). Genet Mol Res 12:4723-4734.	EST
	R:AAGACCGCTGATCCTCTTGA
BFU-Jr154	F:GGCATGCAAAGGAAACAAAT	(TA)6		182		Juglans regia	Zhang et al. 2013 Development and characterization of new microsatellites for walnut (Juglans regia). Genet Mol Res 12:4723-4734.	EST
	R:CTGGAAATCATAATCGGTCCA
BFU-Jr163	F:ATAGGGTGGTTGGTGTCGAG	(TAT)5		191		Juglans regia	Zhang et al. 2013 Development and characterization of new microsatellites for walnut (Juglans regia). Genet Mol Res 12:4723-4734.	EST
	R:TGAGGTAATCCCAGCTACCAA
BFU-Jr171	F:GGATCGGCATCACAGAGATT	(GA)6		128		Juglans regia	Zhang et al. 2013 Development and characterization of new microsatellites for walnut (Juglans regia). Genet Mol Res 12:4723-4734.	EST
	R:TCTCCCTCTCCTTCTCCTTG
BFU-Jr181	F:CAGCTTCAAAAACAGCAGCA	(CAG)6		300		Juglans regia	Zhang et al. 2013 Development and characterization of new microsatellites for walnut (Juglans regia). Genet Mol Res 12:4723-4734.	EST
	R:CTGGTACGCCATTTGGAACT
BFU-Jr182	F:AACGCCATAGCTTCATCCAC	(CT)6		138		Juglans regia	Zhang et al. 2013 Development and characterization of new microsatellites for walnut (Juglans regia). Genet Mol Res 12:4723-4734.	EST
	R:AATCGTTTCGGATGAACGTC
BFU-Jr183	F:AAGAATAGGGTTGGGCCAGT	(TC)15		289		Juglans regia	Zhang et al. 2013 Development and characterization of new microsatellites for walnut (Juglans regia). Genet Mol Res 12:4723-4734.	EST
	R:CAATGCACAACTACTTGACTGC
BFU-Jr185	F:AGCACATCCCACCTTCTCTC	(TC)6(TC)7		297		Juglans regia	Zhang et al. 2013 Development and characterization of new microsatellites for walnut (Juglans regia). Genet Mol Res 12:4723-4734.	EST
	R:AGTGACTTGTCGGCCTTTGT
BFU-Jr201	F:GGAGAACTTATCCCGCATGA	(ACC)7		240		Juglans regia	Zhang et al. 2013 Development and characterization of new microsatellites for walnut (Juglans regia). Genet Mol Res 12:4723-4734.	EST
	R:GGGACCGGTGGTTTTAGAAT
BFU-Jr217	F:AGTGGATCCGTGAGGTTGAG	(TCT)6		254		Juglans regia	Zhang et al. 2013 Development and characterization of new microsatellites for walnut (Juglans regia). Genet Mol Res 12:4723-4734.	EST
	R:CGAAACACGCACAAATTCTC
BFU-Jr228	F:GGGGCCAACTTTAGGGATAA	(TAT)4(ATT)4		259		Juglans regia	Zhang et al. 2013 Development and characterization of new microsatellites for walnut (Juglans regia). Genet Mol Res 12:4723-4734.	EST
	R:TTCGCAATGGGAAGGAATTA
BFU-Jr230	F:AATCACCACCCTCCAACAAG	(CCT)8		270		Juglans regia	Zhang et al. 2013 Development and characterization of new microsatellites for walnut (Juglans regia). Genet Mol Res 12:4723-4734.	EST
	R:TTTGGAATCCCAAGCTCATC
BFU-Jr240	F:CTCCAGAGATGCTCGACTCC	(GAT)4(GAC)4		249		Juglans regia	Zhang et al. 2013 Development and characterization of new microsatellites for walnut (Juglans regia). Genet Mol Res 12:4723-4734.	EST
	R:GCTCTGAAATTGCGGAACTC
BFU-Jr243	F:ACCGAAACTGCACCAAAATC	(AG)4(CAA)4(CACCAG)4		221		Juglans regia	Zhang et al. 2013 Development and characterization of new microsatellites for walnut (Juglans regia). Genet Mol Res 12:4723-4734.	EST
	R:ACGGCGCAGTATTTCTGTCT
BFU-Jr245	F:GTACTCCATTGCCCACCATC	(CT)6(TA)5		280		Juglans regia	Zhang et al. 2013 Development and characterization of new microsatellites for walnut (Juglans regia). Genet Mol Res 12:4723-4734.	EST
	R:CAACGCAAAATTCAAACACG
BFU-Jr249	F:GCAACGATCAAGGTCCCTAA	(TC)9		105		Juglans regia	Zhang et al. 2013 Development and characterization of new microsatellites for walnut (Juglans regia). Genet Mol Res 12:4723-4734.	EST
	R:CCAAGCACATTGAAACCAAA
BFU-Jr250	F:GCATGTTCGTCAAGGGCTAT	(GAT)6		127		Juglans regia	Zhang et al. 2013 Development and characterization of new microsatellites for walnut (Juglans regia). Genet Mol Res 12:4723-4734.	EST
	R:TTCCACGCTATAAAGCACAG
BFU-Jr254	F:GCCGGAAAAATCAGAATTGA	(TA)11		260		Juglans regia	Zhang et al. 2013 Development and characterization of new microsatellites for walnut (Juglans regia). Genet Mol Res 12:4723-4734.	EST
	R:TTCAACGTCAACTTGGCATC
BFU-Jr256	F:CCTTTCCATTCACTTTTGCTG	(CT)19		150		Juglans regia	Zhang et al. 2013 Development and characterization of new microsatellites for walnut (Juglans regia). Genet Mol Res 12:4723-4734.	EST
	R:CCAGCACCAAGGCTAAGAAG
BFU-Jr263	F:ACCGTCTACGTCACGGGTTC	(AAG)8		151		Juglans regia	Zhang et al. 2013 Development and characterization of new microsatellites for walnut (Juglans regia). Genet Mol Res 12:4723-4734.	EST
	R:CTGTTGCTGTTGTCGGTGAT
BFU-Jr275	F:CATCTGCCCCCAACTTCTAA	(CT)12		284		Juglans regia	Zhang et al. 2013 Development and characterization of new microsatellites for walnut (Juglans regia). Genet Mol Res 12:4723-4734.	EST
	R:CGTTAGCATCTTCTGCCACA
BFU-Jr276	F:TCGTGTGATTCTGGGTGTGT	(CT)14		183		Juglans regia	Zhang et al. 2013 Development and characterization of new microsatellites for walnut (Juglans regia). Genet Mol Res 12:4723-4734.	EST
	R:GCCTCATTGGTTGAATTGCT
BFU-Jr284	F:GCATGTTCGTCAAGGGCTAT	(GAT)6		126		Juglans regia	Zhang et al. 2013 Development and characterization of new microsatellites for walnut (Juglans regia). Genet Mol Res 12:4723-4734.	EST
	R:TTCCACGCTATGAAGCACAG
BFU-Jr286	F:TGAACCCATGCTTCTCCTTC	(AT)9		247		Juglans regia	Zhang et al. 2013 Development and characterization of new microsatellites for walnut (Juglans regia). Genet Mol Res 12:4723-4734.	EST
	R:CAATGGGTGACTCGCAAATA
BFU-Jr292	F:CAAAGAAGACCCAAGAACATAGC	(AGA)8		112		Juglans regia	Zhang et al. 2013 Development and characterization of new microsatellites for walnut (Juglans regia). Genet Mol Res 12:4723-4734.	EST
	R:GAACCAGTGAGGCAGAAAGC
BFU-Jr306	F:TGCAGTAGCCATAGCTCGAA	(AAG)6		140		Juglans regia	Zhang et al. 2013 Development and characterization of new microsatellites for walnut (Juglans regia). Genet Mol Res 12:4723-4734.	EST
	R:GAAGGCTGCTCCAAGAACAC
BFU-Jr307	F:GCTTCCTCCCAGAAAACTTG	(TCT)7		111		Juglans regia	Zhang et al. 2013 Development and characterization of new microsatellites for walnut (Juglans regia). Genet Mol Res 12:4723-4734.	EST
	R:ACCCATTTTGATTTCGTCCA
BFU-Jr321	F:TGGTATGAGGAAGCAGTTGAAA	(TCA)9		175		Juglans regia	Zhang et al. 2013 Development and characterization of new microsatellites for walnut (Juglans regia). Genet Mol Res 12:4723-4734.	EST
	R:TCACTATCACGTTGCCTTCG
SSR3	F:AAGCAAAGCAGAGATGAAGGAT	(TCGTCT)4	59.5		GB|CV198657	Juglans regia	Huang 2013 Analysis of EST-SSR Genetic Diversity and Primers’ Transferability on Part of Walnut (Juglans regia L.) Resources in Xinjiang. Xinjiang Agricultural University	EST
	R:GGTTTGTGGGTGTTGTTACTGA		59.8
SSR14	F:GTGGCTTCTGGAACTCCTACAG	(CAGCAA)3	60.3		GB|CV197111	Juglans regia	Huang 2013 Analysis of EST-SSR Genetic Diversity and Primers’ Transferability on Part of Walnut (Juglans regia L.) Resources in Xinjiang. Xinjiang Agricultural University	EST
	R:CAGTCGTTTGCTCAATTTCTTG		59.9
SSR16	F:CCGGGGATCGGCCATTAC	(AGAGCG)3	65.7		GB|CV196892	Juglans regia	Huang 2013 Analysis of EST-SSR Genetic Diversity and Primers’ Transferability on Part of Walnut (Juglans regia L.) Resources in Xinjiang. Xinjiang Agricultural University	EST
	R:GCCATCGAAATCTGCTTGAGGT		64.9
SSR26	F:AATCTGCTCCAAATGCAGTCTT	(ACTCAG)3	60.3		GB|CV196312	Juglans regia	Huang 2013 Analysis of EST-SSR Genetic Diversity and Primers’ Transferability on Part of Walnut (Juglans regia L.) Resources in Xinjiang. Xinjiang Agricultural University	EST
	R:GTTTCTCAATACCACGCTTTCC		60
SSR30	F:CTCTAATACAAACAACTCTCAGCTCTC	(AAAG)5	58.5		GB|CB303450	Juglans regia	Huang 2013 Analysis of EST-SSR Genetic Diversity and Primers’ Transferability on Part of Walnut (Juglans regia L.) Resources in Xinjiang. Xinjiang Agricultural University	EST
	R:CATCGTGCATTGGTTATCGT		59.4
ZMZ2	F:CAAAGTAACCGAGGGAGCGA	(AG)17	52	349	CV198636	Juglans regia	Qi et al. 2009 Development of EST-SSR markers in Juglans regia. Journal of Agricultural Biotechnology 17:872-876. Development of EST-SSR markers in Juglans regia. Journal of Agricultural Biotechnology 17:872-876.	EST
	R:GCCTCCTTGGGTTCCTTGAC
ZMZ9	F:GGGACCCGAAAGATGGTGAAC	(AG) 14	49	340	CV197712	Juglans regia	Qi et al. 2009 Development of EST-SSR markers in Juglans regia. Journal of Agricultural Biotechnology 17:872-876.	EST
	R:CCAACCCAAAAAAGAAAAGCG
ZMZ13	F:TTCTGGGACTTCTCTCTCTA	(TTA) 6	56	345	CV197567	Juglans regia	Qi et al. 2009 Development of EST-SSR markers in Juglans regia. Journal of Agricultural Biotechnology 17:872-876.	EST
	R:CACACTGGCTTGTTCTTCAT
ZMZ16	F:GATTGAGGGCTATTGTTCC	(CGC) 7	52	109	CV197443	Juglans regia	Qi et al. 2009 Development of EST-SSR markers in Juglans regia. Journal of Agricultural Biotechnology 17:872-876.	EST
	R:CTACTACCGCCAGTGTTTG
ZMZ24	F:CAAAGAAGACCCAAGAACA	(AGA)8	49	107	CV196614	Juglans regia	Qi et al. 2009 Development of EST-SSR markers in Juglans regia. Journal of Agricultural Biotechnology 17:872-876.	EST
	R:AGTGAGGCAGAAAGCAGAG
ZMZ30	F:AAATCCCAAACCCCCGAA	(CCT)7	55	251	CV196059	Juglans regia	Qi et al. 2009 Development of EST-SSR markers in Juglans regia. Journal of Agricultural Biotechnology 17:872-876.	EST
	R:AGGCACCAACCCCAGACC
ZMZ44	F:GTACCATGCAGCAGCGACA	(AT) 11	58	327	CB303600	Juglans regia	Qi et al. 2009 Development of EST-SSR markers in Juglans regia. Journal of Agricultural Biotechnology 17:872-876.	EST
	R:TCAGCCAAGCGAGACAAAC
1059E10	F: GCCACGATATGGAACGAC	（AT）11	57.3	208		Juglans	Zhu et al. 2009 Analysis of SSRs information and development of SSR markers from walnut ESTs. Journal of Fruit Science 26:394-398. Analysis of SSRs information and development of SSR markers from walnut ESTs. Journal of Fruit Science 26:394-398.	EST
	R: GAGGGTGAGGTCAAGAATG		57.6
2443E1	F: ATTCTCAACTTGGGTCTT	（GATTTG）6	50.5	193		Juglans	Zhu et al. 2009 Analysis of SSRs information and development of SSR markers from walnut ESTs. Journal of Fruit Science 26:394-398.	EST
	R: GTAGATTTTATGTTTGCTTG		49.6
2515E2	F: CCCTTACTTTCTGCTTCT	（AAAAG）4	55	299		Juglans	Zhu et al. 2009 Analysis of SSRs information and development of SSR markers from walnut ESTs. Journal of Fruit Science 26:394-398.	EST
	R: ACCTCTAGTGCTCCAATC		50.5
3913E1	F: CTCTTCGCTCATTCTCCA	（GACCTC）4	55	261		Juglans	Zhu et al. 2009 Analysis of SSRs information and development of SSR markers from walnut ESTs. Journal of Fruit Science 26:394-398.	EST
	R: CATCTCCTCTTTCGTGCT		55
915E2	F: CTGCTTGCTGCCTACTTG	（GA）14	57.3	196		Juglans	Zhu et al. 2009 Analysis of SSRs information and development of SSR markers from walnut ESTs. Journal of Fruit Science 26:394-398.	EST
	R: CTTTGGACCGACATTCAC
1940E3	F: GTCGGCTTCATCTTTATCG	（GTC）8	55.4	257		Juglans	Zhu et al. 2009 Analysis of SSRs information and development of SSR markers from walnut ESTs. Journal of Fruit Science 26:394-398.	EST
	R: TCGTCCCATCTGCTTGAT		55
1899E1	F: GGCATCAGAACCAAGCAC	（CT）13	57.3	271		Juglans	Zhu et al. 2009 Analysis of SSRs information and development of SSR markers from walnut ESTs. Journal of Fruit Science 26:394-398.	EST
	R: GACCCACAACAGCAAGGA		57.3
3547E1	F: GGGAAGCAAACTTGAGGC	（ACC）7	57.3	280		Juglans	Zhu et al. 2009 Analysis of SSRs information and development of SSR markers from walnut ESTs. Journal of Fruit Science 26:394-398.	EST
	R: GGCAGAGGTGGCAATACA		57.3
3022E2	F: TATGCCTACTTGTTTCGT	（TGAGG）4	50.5	230		Juglans	Zhu et al. 2009 Analysis of SSRs information and development of SSR markers from walnut ESTs. Journal of Fruit Science 26:394-398.	EST
	R: AACGGTCATCATCACTCT		52.7
3052E2	F: CATTGAAGGAGCAAAGGC	（CT）16	55	177		Juglans	Zhu et al. 2009 Analysis of SSRs information and development of SSR markers from walnut ESTs. Journal of Fruit Science 26:394-398.	EST
	R: CGATGACCCACAACAGCA		57.3
487E7	F: GATGAGGTGCAGGTTGACA	（GAGCCG）4	57.6	281		Juglans	Zhu et al. 2009 Analysis of SSRs information and development of SSR markers from walnut ESTs. Journal of Fruit Science 26:394-398.	EST
	R: CCGTCTTCCACAGCCATA		57.3
104	F:TGCGAGGTCTGTGAGCGCAG	(CT)5(TC)5	60			Juglans	Zhang et al. 2010 Development of Juglans regia SSR markers by data mining of the EST database. Plant Molecular Biology Reporter 28:646-653. Development of Juglans regia SSR markers by data mining of the EST database. Plant Molecular Biology Reporter 28:646-653.	EST
	R:AGTACTCCGCCCATCGGAGAACG
216	F:TGGGGTGAATCAGTCGGGTTGT	(ATT)5	57			Juglans	Zhang et al. 2010 Development of Juglans regia SSR markers by data mining of the EST database. Plant Molecular Biology Reporter 28:646-653. Development of Juglans regia SSR markers by data mining of the EST database. Plant Molecular Biology Reporter 28:646-653.	EST
	R:TGAAGGATAACTCGTACCCATGG
1483	F:GAGACGAATACTTTCGAGTCTGC	(TG)6(AG)6	59			Juglans	Zhang et al. 2010 Development of Juglans regia SSR markers by data mining of the EST database. Plant Molecular Biology Reporter 28:646-653. Development of Juglans regia SSR markers by data mining of the EST database. Plant Molecular Biology Reporter 28:646-653.	EST
	R:TCAAACCGCCACCTTAGCCCTCG
P4	F:TAGGAGATATTTTCAAGAGGA	(AC)8	57	136	JQ618130	Juglans mandshurica	Chen et al. 2013 Isolation and characterization of 20 polymorphic microsatellite markers for Juglans mandshurica (Juglandaceae). Applications in plant sciences 1:1200009.	FIASCO
	R:TTGTGTGAGCATGAGTTTTAG
P5*	F:TATTTCATTGCCAAGACCGAG	(CA)8(AT)5(AG)	57	164	JQ618131	Juglans mandshurica	Chen et al. 2013 Isolation and characterization of 20 polymorphic microsatellite markers for Juglans mandshurica (Juglandaceae). Applications in plant sciences 1:1200009.	FIASCO
	R:GTCCCTAAAGAGTGATTTTGTTGT
P6	F:AAACAGCATCTGAAACCACA	(CT)10(CA)8T	56	288	JQ618132	Juglans mandshurica	Chen et al. 2013 Isolation and characterization of 20 polymorphic microsatellite markers for Juglans mandshurica (Juglandaceae). Applications in plant sciences 1:1200009.	FIASCO
	R:GCTTTTGCCTCCATAATTAG
P7	F:AAAAGAGGTGTTGAGGATGG	(GA)13	55	113	JQ618133	Juglans mandshurica	Chen et al. 2013 Isolation and characterization of 20 polymorphic microsatellite markers for Juglans mandshurica (Juglandaceae). Applications in plant sciences 1:1200009.	FIASCO
	R:TTATTTTCACTTGCTTTGCC
P10	F:AAGATTGTTTCTAAGTTTGTC	(AT)3(AG)15	58	136	JQ618135	Juglans mandshurica	Chen et al. 2013 Isolation and characterization of 20 polymorphic microsatellite markers for Juglans mandshurica (Juglandaceae). Applications in plant sciences 1:1200009.	FIASCO
	R:AATGTGTAGGTCAATAGAGG
P11	F:TCCACCGTAAAAGATTGTT	(AG)16	56	108	JQ618136	Juglans mandshurica	Chen et al. 2013 Isolation and characterization of 20 polymorphic microsatellite markers for Juglans mandshurica (Juglandaceae). Applications in plant sciences 1:1200009.	FIASCO
	R:GCTTCATAGAGATTCCCAT
P12*	F:AAACCCTATCTTCCGCAGAA	(CT)11	57	108	JQ618137	Juglans mandshurica	Chen et al. 2013 Isolation and characterization of 20 polymorphic microsatellite markers for Juglans mandshurica (Juglandaceae). Applications in plant sciences 1:1200009.	FIASCO
	R:GATGGAGAGCTAAGGAGTCG
P19	F:CCGAATGGAGGAAGGAAGG	(GT)22	56	126	JQ618144	Juglans mandshurica	Chen et al. 2013 Isolation and characterization of 20 polymorphic microsatellite markers for Juglans mandshurica (Juglandaceae). Applications in plant sciences 1:1200009.	FIASCO
	R:ACACGGCTTAGGGCCATAAA
P20	F:CAGCCACCCCATTACCATTC	(CT)9(CA)7	57	283	JQ618145	Juglans mandshurica	Chen et al. 2013 Isolation and characterization of 20 polymorphic microsatellite markers for Juglans mandshurica (Juglandaceae). Applications in plant sciences 1:1200009.	FIASCO
	R:CACAACTCACAAAACCAACAAC
P21*	F:TGTTACTCTGTTGGGTCGT	(GA)11(TA)4	58	196	JQ618146	Juglans mandshurica	Chen et al. 2013 Isolation and characterization of 20 polymorphic microsatellite markers for Juglans mandshurica (Juglandaceae). Applications in plant sciences 1:1200009.	FIASCO
	R:CTGGTGTAGCAGTTCATTT
P23*	F:CAGGACACGACAACCCCAT	(AG)3(AG)10	59	200	JQ618148	Juglans mandshurica	Chen et al. 2013 Isolation and characterization of 20 polymorphic microsatellite markers for Juglans mandshurica (Juglandaceae). Applications in plant sciences 1:1200009.	FIASCO
	R:TAACACTCCACGCACGCAC
P25	F:GGGAGAATGAAAATGACGG	(AG)19	57	124	JQ618150	Juglans mandshurica	Chen et al. 2013 Isolation and characterization of 20 polymorphic microsatellite markers for Juglans mandshurica (Juglandaceae). Applications in plant sciences 1:1200009.	FIASCO
	R:GAAACGAAGGAAAAATGAGG
P31*	F:CCTTCAACCACTTCAATA	(CT)13	55	244	JQ618156	Juglans mandshurica	Chen et al. 2013 Isolation and characterization of 20 polymorphic microsatellite markers for Juglans mandshurica (Juglandaceae). Applications in plant sciences 1:1200009.	FIASCO
	R:GAGACACACGCACAAAACC
P36	F:ACCAAACAGAACGAGTAA	(GA)13(GT)4	57	240	JQ618161	Juglans mandshurica	Chen et al. 2013 Isolation and characterization of 20 polymorphic microsatellite markers for Juglans mandshurica (Juglandaceae). Applications in plant sciences 1:1200009.	FIASCO
	R:AGGGGATAGATTGTGATAC
P45*	F:TTGATGCCTGTAGGTGAATG	(CT)10(CA)13	57	252	JQ618170	Juglans mandshurica	Chen et al. 2013 Isolation and characterization of 20 polymorphic microsatellite markers for Juglans mandshurica (Juglandaceae). Applications in plant sciences 1:1200009.	FIASCO
	R:TAATGCTATGGAAGTATGGA
P46	F:ATTCTAATGCCGTCACTTG	(ACC)3(AC)8	58	234	JQ618171	Juglans mandshurica	Chen et al. 2013 Isolation and characterization of 20 polymorphic microsatellite markers for Juglans mandshurica (Juglandaceae). Applications in plant sciences 1:1200009.	FIASCO
	R:AGGATCTGTTGACACATACAT
P47*	F:TGTGAAAAGGACTTCACAT	(AT)4(AG)2(AC)	57	217	JQ618172	Juglans mandshurica	Chen et al. 2013 Isolation and characterization of 20 polymorphic microsatellite markers for Juglans mandshurica (Juglandaceae). Applications in plant sciences 1:1200009.	FIASCO
	R:GGATCTCAAGACTGGCTAG
P49	F:CAAAGCAGAGGCTGAGATA	(GC)4(AC)5	57	180	JQ618174	Juglans mandshurica	Chen et al. 2013 Isolation and characterization of 20 polymorphic microsatellite markers for Juglans mandshurica (Juglandaceae). Applications in plant sciences 1:1200009.	FIASCO
	R:CTAAGCAAAGGAACGAAAG
jcin_B147	F:CTAAAGACTTGGCCCGGTTC	CT18	50	327–345(343)	EU076547	Juglans cinerea	Hoban et al. 2008 Thirteen nuclear microsatellite loci for butternut (Juglans cinerea L.). Molecular Ecology Resources 8:643-646. Thirteen nuclear microsatellite loci for butternut (Juglans cinerea L.). Molecular Ecology Resources 8:643-646.	FIASCO
	R:TGGCAAGATGTCATGCAAAG
jcin_B262	F:ACCACCATCCTTGTCTCACC	CT15	60	316–358 (318)	EU076550	Juglans cinerea	Hoban et al. 2008 Thirteen nuclear microsatellite loci for butternut (Juglans cinerea L.). Molecular Ecology Resources 8:643-646.	FIASCO
	R:AATGCCGAGATCGAAGAGC
WGA147	F:TGGAACTTGTTCTGTGCGAG	(GA)14(GT)8			DQ307430	Juglans cinerea	Ross-Davis et al. 2008 Morphological and molecular methods to identify butternut (Juglans cinerea) and butternut hybrids: relevance to butternut conservation. Tree Physiology 28:1127-1133.	FIASCO
	R:CCGAGTCCCCTTCACATCTA
WGA90	F:CTTGTAATCGCCCTCTGCTC	(CT)4T(TC)14		157(142–178)		Juglans nigra	Robichaud et al. 2006 A robust set of black walnut microsatellites for parentage and clonal identification. New Forests 32:179-196.	'FIASCO
	R:TACCTGCAACCCGTTACACA
WGA0089	F:ACCCATCTTTCACGTGTGTG	(AG)18(TG)12 (Bai et al. 2007)	50	184–238	AY465957	Juglans nigra	Dangl et al 2005 Characterization of 14 microsatellite markers for genetic analysis and cultivar identification of walnut. Journal of the American Society for Horticultural Science 130:348-354.	'FIASCO
	R:TGCCTAATTAGCAATTTCCA
WGA118	F:TGTGCTCTGATCTGCCTCC	(CT)17(CA)7 (Bai et al. 2007)	50	200–24	AY465958	Juglans nigra	Dangl et al 2005 Characterization of 14 microsatellite markers for genetic analysis and cultivar identification of walnut. Journal of the American Society for Horticultural Science 130:348-354.	'FIASCO
	R:GGGTGGGTGAAAAGTAGCAA
WGA4	F:TGTTGCATTGACCCACTTGT	(GT)5,(GA)15,(GA)11/GA14(Bai et al. 2007)		241		Juglans nigra	Woeste et al. 2002 Thirty polymorphic nuclear microsatellite loci from black walnut. Journal of Heredity 93:58-60.	FIASCO
	R:TAAGCCAACATGGTATGCCA
WGA17	F:CTGTCACTTGATCACCGTGG	(GA)7,(GA)8		202		Juglans nigra	Woeste et al. 2002 Thirty polymorphic nuclear microsatellite loci from black walnut. Journal of Heredity 93:58-60.	FIASCO
	R:GAGCTTCTACCAACGCCAAG
WGA24	F:TCCCCCTGAAATCTTCTCCT	(T)8,(CT)18,(CT)4		242		Juglans nigra	Woeste et al. 2002 Thirty polymorphic nuclear microsatellite loci from black walnut. Journal of Heredity 93:58-60.	FIASCO
	R:TTCTCGTGGTGCTTGTTGAG
WGA33	F:TGGTCTGCGAAGACACTGTC	(GA)22,(GAGT)5,(GA)5		230		Juglans nigra	Woeste et al. 2002 Thirty polymorphic nuclear microsatellite loci from black walnut. Journal of Heredity 93:58-60.	FIASCO
	R:GGTTCGTCGTTTGTTGACCT
WGA45	F:TCGTTACCACCAGCACAGAG	(T)4(CT)19		233		Juglans nigra	Woeste et al. 2002 Thirty polymorphic nuclear microsatellite loci from black walnut. Journal of Heredity 93:58-60.	FIASCO
	R:GACATAGCGAGGGGCTAGG
WGA58	F:CCCTAGCCTGGCTTTTCTTT	(CT)8CCT(CT)13		201		Juglans nigra	Woeste et al. 2002 Thirty polymorphic nuclear microsatellite loci from black walnut. Journal of Heredity 93:58-60.	FIASCO
	R:ATAGCCTCCACTGGTTGTGG
WGA69	F:TTAGTTAGCAAACCCACCCG	(GA)4ATATAA(GA)16		182		Juglans nigra	Woeste et al. 2002 Thirty polymorphic nuclear microsatellite loci from black walnut. Journal of Heredity 93:58-60.	FIASCO
	R:AGATGCACAGACCAACCCTC
WGA71	F:ACCCGAGAGATTTCTGGGAT	(GA)6,(G)12		212		Juglans nigra	Woeste et al. 2002 Thirty polymorphic nuclear microsatellite loci from black walnut. Journal of Heredity 93:58-60.	FIASCO
	R:GGACCCAGCTCCTCTTCTCT
WGA73	F:AGATCAAGCCTCCACCACC	(CT)9AT(CT)9		230		Juglans nigra	Woeste et al. 2002 Thirty polymorphic nuclear microsatellite loci from black walnut. Journal of Heredity 93:58-60.	FIASCO
	R:TGCGGCTGAGACATATTGAG
WGA74	F:AAGCTCATGGTGTGGAGGAG	(GA)18,(GA)11		184		Juglans nigra	Woeste et al. 2002 Thirty polymorphic nuclear microsatellite loci from black walnut. Journal of Heredity 93:58-60.	FIASCO
	R:TTTTCCCTCACTCTGTGCG
WGA79	F:CACTGTGGCACTGCTCATCT	(GA)12/(GA)12 (Bai et al. 2007)		206		Juglans nigra	Woeste et al. 2002 Thirty polymorphic nuclear microsatellite loci from black walnut. Journal of Heredity 93:58-60.	FIASCO
	R:TTCGAGCTCTGGACCACC
CYC007	F:ATTGGATGAGGTCTTGTC	(CT)9	58	149	JX575769	Cyclocarya paliurus	Fan et al. 2013 Development of microsatellite loci for Cyclocarya paliurus (Juglandaceae), a monotypic species in subtropical China. Applications in plant sciences 1:1200524. Development of microsatellite loci for Cyclocarya paliurus (Juglandaceae), a monotypic species in subtropical China. Applications in plant sciences 1:1200524.	FIASCO
	R:TTCTACTCGCTTAGTCCC
CYC010	F:TAACAAAGCGAGTATAAG	(AG)10	56	203	JX575770	Cyclocarya paliurus	Fan et al. 2013 Development of microsatellite loci for Cyclocarya paliurus (Juglandaceae), a monotypic species in subtropical China. Applications in plant sciences 1:1200524.	FIASCO
	R:AAAGGCTAACATAGAAC
CYC015	F:ACCCCTCAAGTCCCACCA	(CT)11	62	178	JX575771	Cyclocarya paliurus	Fan et al. 2013 Development of microsatellite loci for Cyclocarya paliurus (Juglandaceae), a monotypic species in subtropical China. Applications in plant sciences 1:1200524.	FIASCO
	R:CCAGATACACATGCACAC
CYC019	F:ATTCCCCACCCCCATCTC	(CT)8	61	201	JX575772	Cyclocarya paliurus	Fan et al. 2013 Development of microsatellite loci for Cyclocarya paliurus (Juglandaceae), a monotypic species in subtropical China. Applications in plant sciences 1:1200524.	FIASCO
	R:CTCCTCCAGCGCACATAA
CYC029	F:CCTAATCTTCTCCCCTCG	(CT)8	56	122	JX575773	Cyclocarya paliurus	Fan et al. 2013 Development of microsatellite loci for Cyclocarya paliurus (Juglandaceae), a monotypic species in subtropical China. Applications in plant sciences 1:1200524.	FIASCO
	R:GAGAATAAGAGCACCACC
CYC036	F:ATCGTCCTGGTGATGTTG	(AC)7	57	167	JX575774	Cyclocarya paliurus	Fan et al. 2013 Development of microsatellite loci for Cyclocarya paliurus (Juglandaceae), a monotypic species in subtropical China. Applications in plant sciences 1:1200524.	FIASCO
	R:AGGTCCTCCTTCCTTTGG
CYC045	F:GCAAAACATTCTTAGG	(GT)6	49	143	JX575775	Cyclocarya paliurus	Fan et al. 2013 Development of microsatellite loci for Cyclocarya paliurus (Juglandaceae), a monotypic species in subtropical China. Applications in plant sciences 1:1200524.	FIASCO
	R:ACTTGGTCAAATAGTC
CYC049	F:TGCCTCAATCCCAAAGAC	(TG)7(AG)7	59	208	JX575776	Cyclocarya paliurus	Fan et al. 2013 Development of microsatellite loci for Cyclocarya paliurus (Juglandaceae), a monotypic species in subtropical China. Applications in plant sciences 1:1200524.	FIASCO
	R:AATTACGCCGAAGGGGTC
CYC052	F:CCACTTCGTGATCTGCCG	(CT)9	60	125	JX575777	Cyclocarya paliurus	Fan et al. 2013 Development of microsatellite loci for Cyclocarya paliurus (Juglandaceae), a monotypic species in subtropical China. Applications in plant sciences 1:1200524.	FIASCO
	R:AGGGAAAGAAAGCGAGAT
CYC053	F:AGATGGCTTTTCAGATTTG	(CT)12	59	105	JX575778	Cyclocarya paliurus	Fan et al. 2013 Development of microsatellite loci for Cyclocarya paliurus (Juglandaceae), a monotypic species in subtropical China. Applications in plant sciences 1:1200524.	FIASCO
	R:CGGAAACTTGAATCAGAG
CYC055	F:CTGGCACGCACAATACAC	(CT)10	58	109	JX575779	Cyclocarya paliurus	Fan et al. 2013 Development of microsatellite loci for Cyclocarya paliurus (Juglandaceae), a monotypic species in subtropical China. Applications in plant sciences 1:1200524.	FIASCO
	R:CCAAAAAGGGTTGAGCTT
CYC059	F:GCTGATGGTAATGGTTTTTAG	(CT)10(CTCTGT)5	60	175	JX575780	Cyclocarya paliurus	Fan et al. 2013 Development of microsatellite loci for Cyclocarya paliurus (Juglandaceae), a monotypic species in subtropical China. Applications in plant sciences 1:1200524.	FIASCO
	R:ACAAAACCGACTGACAACAA
CYC060	F:CCTCAAGTCTGTGGCTCT	(CT)7	62	133	JX575781	Cyclocarya paliurus	Fan et al. 2013 Development of microsatellite loci for Cyclocarya paliurus (Juglandaceae), a monotypic species in subtropical China. Applications in plant sciences 1:1200524.	FIASCO
	R:GAACCGAAGCCAGTAAAG
CYC062	F:GTGAGAGAATGAAATGAA	(CT)12	51	131	JX575782	Cyclocarya paliurus	Fan et al. 2013 Development of microsatellite loci for Cyclocarya paliurus (Juglandaceae), a monotypic species in subtropical China. Applications in plant sciences 1:1200524.	FIASCO
	R:TATGTGATTAGATTGAGC
CYC074	F:TAACGGAGACGGATAAGG	(AG)6	59	136	JX575783	Cyclocarya paliurus	Fan et al. 2013 Development of microsatellite loci for Cyclocarya paliurus (Juglandaceae), a monotypic species in subtropical China. Applications in plant sciences 1:1200524.	FIASCO
	R:ACGCCCTAAAATGTGACT
CYC078	F:TGAGGGAGAGCGAGGAT	(AG)5(AG)5	57	145	JX575784	Cyclocarya paliurus	Fan et al. 2013 Development of microsatellite loci for Cyclocarya paliurus (Juglandaceae), a monotypic species in subtropical China. Applications in plant sciences 1:1200524.	FIASCO
	R:CGTTACTGTAGCGGTTTG
CYC083	F:ACCCAAAAGAAAAGCA	(AG)6AA(AG)7	54	103	JX575785	Cyclocarya paliurus	Fan et al. 2013 Development of microsatellite loci for Cyclocarya paliurus (Juglandaceae), a monotypic species in subtropical China. Applications in plant sciences 1:1200524.	FIASCO
	R:CGGTGAAATCTACTCCAA
CYC092	F:AAGGAGAAAGAGAAAAC	(AG)7	53	129	JX575786	Cyclocarya paliurus	Fan et al. 2013 Development of microsatellite loci for Cyclocarya paliurus (Juglandaceae), a monotypic species in subtropical China. Applications in plant sciences 1:1200524.	FIASCO
	R:AGAACTGGAGAGGCGAAC
CYC095	F:TGGAACTGGGAACGGTG	(GA)8	62	151	JX575787	Cyclocarya paliurus	Fan et al. 2013 Development of microsatellite loci for Cyclocarya paliurus (Juglandaceae), a monotypic species in subtropical China. Applications in plant sciences 1:1200524.	FIASCO
	R:ACCCCCTTCGTCGTCTTT
CYC099	F:TGGAGGTGAGACTTGCC	(AG)10	60	209	JX575788	Cyclocarya paliurus	Fan et al. 2013 Development of microsatellite loci for Cyclocarya paliurus (Juglandaceae), a monotypic species in subtropical China. Applications in plant sciences 1:1200524.	FIASCO
	R:AGGGTCACCATTAGATCATT
CYC106	F:GAGAGAGAGAGAGAGAGTG	(AG)13(GT)5	60	143	JX575789	Cyclocarya paliurus	Fan et al. 2013 Development of microsatellite loci for Cyclocarya paliurus (Juglandaceae), a monotypic species in subtropical China. Applications in plant sciences 1:1200524.	FIASCO
	R:CCAGGACAGGGGTAGACA
CYC114	F:AAACTCTCTCTTTCTCAC	(AC)11AT(AC)17	53	155	JX575790	Cyclocarya paliurus	Fan et al. 2013 Development of microsatellite loci for Cyclocarya paliurus (Juglandaceae), a monotypic species in subtropical China. Applications in plant sciences 1:1200524.	FIASCO
	R:CGTTGGTATTTAGGTCTA
CYC125	F:CGTAATGGAATTTAGTCC	(CT)19	53	189	JX575791	Cyclocarya paliurus	Fan et al. 2013 Development of microsatellite loci for Cyclocarya paliurus (Juglandaceae), a monotypic species in subtropical China. Applications in plant sciences 1:1200524.	FIASCO
	R:GAATACCACCAATCCTTT
CYC129	F:GTTATGCTAAAGCCTCGC	(CT)11	57	136	JX575792	Cyclocarya paliurus	Fan et al. 2013 Development of microsatellite loci for Cyclocarya paliurus (Juglandaceae), a monotypic species in subtropical China. Applications in plant sciences 1:1200524.	FIASCO
	R:GAGGAAAGAAAGAGTTGG
CYC130	F:TGCCAAGAGTGACAGATT	(CT)13(AC)11	57	223	JX575793	Cyclocarya paliurus	Fan et al. 2013 Development of microsatellite loci for Cyclocarya paliurus (Juglandaceae), a monotypic species in subtropical China. Applications in plant sciences 1:1200524.	FIASCO
	R:GTTGATGATAGTTTGTAGAG
CYC132	F:AGCCACCGCTAGGAAGCA	(CT)12	65	122	JX575794	Cyclocarya paliurus	Fan et al. 2013 Development of microsatellite loci for Cyclocarya paliurus (Juglandaceae), a monotypic species in subtropical China. Applications in plant sciences 1:1200524.	FIASCO
	R:GGGCGTTACAGTGGGAGA
CYC148	F:TCCTCCACTTCCAATGAT	(CT)17	59	196	JX575795	Cyclocarya paliurus	Fan et al. 2013 Development of microsatellite loci for Cyclocarya paliurus (Juglandaceae), a monotypic species in subtropical China. Applications in plant sciences 1:1200524.	FIASCO
	R:AGAGGAGCAAACAAACAT
CYC150	F:AGAGATTAGCTCGGGTCT	(TG)13(AG)15	60	126	JX575796	Cyclocarya paliurus	Fan et al. 2013 Development of microsatellite loci for Cyclocarya paliurus (Juglandaceae), a monotypic species in subtropical China. Applications in plant sciences 1:1200524.	FIASCO
	R: GATCCA AAACTGAAGGGA
JM68820	F: TCCTTCTGTGTGAGTGCGTG	(ACAT)14	55	240–248		Juglans mandshurica Maxim.	Hu et al. 2016 De novo assembly and characterization of the leaf, bud, and fruit transcriptome from the vulnerable tree Juglans mandshurica for the development of 20 new microsatellite markers using Illumina sequencing. Molecular genetics and genomics 291:849-862.	NGS	transcriptome
	R: GGTCAGGTGAGTGGAGCAAA
JM61666	F: AACTGTTGCCGGAGCTTTCT	(GA)11	55	266–280		Juglans mandshurica Maxim.	Hu et al. 2016 De novo assembly and characterization of the leaf, bud, and fruit transcriptome from the vulnerable tree Juglans mandshurica for the development of 20 new microsatellite markers using Illumina sequencing. Molecular genetics and genomics 291:849-862.	NGS	transcriptome
	R: TGGGATAACACCACATGCAGT
JM78331	F: GCAGTGCGCTCCTTTTTCAA	(AACGGC)5	55	173–191		Juglans mandshurica Maxim.	Hu et al. 2016 De novo assembly and characterization of the leaf, bud, and fruit transcriptome from the vulnerable tree Juglans mandshurica for the development of 20 new microsatellite markers using Illumina sequencing. Molecular genetics and genomics 291:849-862.	NGS	transcriptome
	R: TTCTCGGGTTGAAGCCACAA
JM77590	F:TGCATGTAAGGGAGCATATGT	(ATGTT)5	58	278–298		Juglans mandshurica Maxim.	Hu et al. 2016 De novo assembly and characterization of the leaf, bud, and fruit transcriptome from the vulnerable tree Juglans mandshurica for the development of 20 new microsatellite markers using Illumina sequencing. Molecular genetics and genomics 291:849-862.	NGS	transcriptome
	R: TGCATGAGAAGGTTGTTGGACT
JM59276	F: GAAGCATGCCAACCAAAGCA	(AT)11	55	102–108		Juglans mandshurica Maxim.	Hu et al. 2016 De novo assembly and characterization of the leaf, bud, and fruit transcriptome from the vulnerable tree Juglans mandshurica for the development of 20 new microsatellite markers using Illumina sequencing. Molecular genetics and genomics 291:849-862.	NGS	transcriptome
	R: CAGAGGCATTACAGGCAGCT
JM76238	F:TCTTTCTTATTTCCAGAGGAAGGA	(AATAG)5	55	242–252		Juglans mandshurica Maxim.	Hu et al. 2016 De novo assembly and characterization of the leaf, bud, and fruit transcriptome from the vulnerable tree Juglans mandshurica for the development of 20 new microsatellite markers using Illumina sequencing. Molecular genetics and genomics 291:849-862.	NGS	transcriptome
	R:TGCTCGCCGGTAAATTCACT
JM75325	F: CTCAGGAACCCTACGCCAAG	(GCGA)5	55	26–238		Juglans mandshurica Maxim.	Hu et al. 2016 De novo assembly and characterization of the leaf, bud, and fruit transcriptome from the vulnerable tree Juglans mandshurica for the development of 20 new microsatellite markers using Illumina sequencing. Molecular genetics and genomics 291:849-862.	NGS	transcriptome
	R: TTTCTGATTCTCCACCCGCC
JM7515	F: ACTGCTTGCGAGATTGCTTG	(TA)9(CA)11	55	182–188		Juglans mandshurica Maxim.	Hu et al. 2016 De novo assembly and characterization of the leaf, bud, and fruit transcriptome from the vulnerable tree Juglans mandshurica for the development of 20 new microsatellite markers using Illumina sequencing. Molecular genetics and genomics 291:849-862.	NGS	transcriptome
	R: CAAATAGGGCAGCCTCGTCT
JM7090	F: TGCATGTAAGGGAGCATATGT	(ATGTT)5	55	205–217		Juglans mandshurica Maxim.	Hu et al. 2016 De novo assembly and characterization of the leaf, bud, and fruit transcriptome from the vulnerable tree Juglans mandshurica for the development of 20 new microsatellite markers using Illumina sequencing. Molecular genetics and genomics 291:849-862.	NGS	transcriptome
	R: TGCATGAGAAGGTTGTTGGACT
JM8463	F: GTACCTCCCGCATCCAACAA	(AG)7aac(A)11	55	186–196		Juglans mandshurica Maxim.	Hu et al. 2016 De novo assembly and characterization of the leaf, bud, and fruit transcriptome from the vulnerable tree Juglans mandshurica for the development of 20 new microsatellite markers using Illumina sequencing. Molecular genetics and genomics 291:849-862.	NGS	transcriptome
	R: CATTCACGATGCAGACCCTT
JM9158	F: TCAGACAAAGTTGAGGGCTGA	(GT)10	53	213–227		Juglans mandshurica Maxim.	Hu et al. 2016 De novo assembly and characterization of the leaf, bud, and fruit transcriptome from the vulnerable tree Juglans mandshurica for the development of 20 new microsatellite markers using Illumina sequencing. Molecular genetics and genomics 291:849-862.	NGS	transcriptome
	R:TGTGAAAAGTCAGGCAGCCA
JM5446	F: ATGCATGCAGCTCCTACCTC	(CTAG)5	53	218–234		Juglans mandshurica Maxim.	Hu et al. 2016 De novo assembly and characterization of the leaf, bud, and fruit transcriptome from the vulnerable tree Juglans mandshurica for the development of 20 new microsatellite markers using Illumina sequencing. Molecular genetics and genomics 291:849-862.	NGS	transcriptome
	R: GGACGTGTCCTGGGTTTTCA
JM2039	F: GAAGGACCTGGATGGAACCG	(CA)11	55	234–248		Juglans mandshurica Maxim.	Hu et al. 2016 De novo assembly and characterization of the leaf, bud, and fruit transcriptome from the vulnerable tree Juglans mandshurica for the development of 20 new microsatellite markers using Illumina sequencing. Molecular genetics and genomics 291:849-862.	NGS	transcriptome
	R: GACACCTCCCCATCAAGTGT
JM5969	F: ACAATAGTCTCTGCACCGCC	(AG)10	55	218–230		Juglans mandshurica Maxim.	Hu et al. 2016 De novo assembly and characterization of the leaf, bud, and fruit transcriptome from the vulnerable tree Juglans mandshurica for the development of 20 new microsatellite markers using Illumina sequencing. Molecular genetics and genomics 291:849-862.	NGS	transcriptome
	R: AGCTTGTACTTACCGCCGAC
JM1672	F: TGCCAGGGGAGCAAGAAAAA	(TC)7cttat(A)11	55	205–215		Juglans mandshurica Maxim.	Hu et al. 2016 De novo assembly and characterization of the leaf, bud, and fruit transcriptome from the vulnerable tree Juglans mandshurica for the development of 20 new microsatellite markers using Illumina sequencing. Molecular genetics and genomics 291:849-862.	NGS	transcriptome
	R: CTCCCATTGCGAGTCTCCAT
JM3882	F: CCTGTGGGCGTAACTTTCCA	(TTTC)5	50	169-185		Juglans mandshurica Maxim.	Hu et al. 2016 De novo assembly and characterization of the leaf, bud, and fruit transcriptome from the vulnerable tree Juglans mandshurica for the development of 20 new microsatellite markers using Illumina sequencing. Molecular genetics and genomics 291:849-862.	NGS	transcriptome
	R: AATCCCCAATCCCCCATTTT
JM9040	F: CGGATGGCTTATGCGGGTAT	(CTCC)5	50	314-330		Juglans mandshurica Maxim.	Hu et al. 2016 De novo assembly and characterization of the leaf, bud, and fruit transcriptome from the vulnerable tree Juglans mandshurica for the development of 20 new microsatellite markers using Illumina sequencing. Molecular genetics and genomics 291:849-862.	NGS	transcriptome
	R: TCCTGGCTGAGAGAGGAGAC
JM3976	F: GATCAATCGCTCCTACCCCG	(TGTC)5	48	215-227		Juglans mandshurica Maxim.	Hu et al. 2016 De novo assembly and characterization of the leaf, bud, and fruit transcriptome from the vulnerable tree Juglans mandshurica for the development of 20 new microsatellite markers using Illumina sequencing. Molecular genetics and genomics 291:849-862.	NGS	transcriptome
	R: TCAATGAAACCCCAACACCCA
JM7109	F: TCAATGAAACCCCAACACCC	(ACAG)5	50	217-229		Juglans mandshurica Maxim.	Hu et al. 2016 De novo assembly and characterization of the leaf, bud, and fruit transcriptome from the vulnerable tree Juglans mandshurica for the development of 20 new microsatellite markers using Illumina sequencing. Molecular genetics and genomics 291:849-862.	NGS	transcriptome
	R: GATCAATCGCTCCTACCCCG
JM5272	F: GAGCGAGGGAGTTTGGAACT	(CT)5	50	168-186		Juglans mandshurica Maxim.	Hu et al. 2016 De novo assembly and characterization of the leaf, bud, and fruit transcriptome from the vulnerable tree Juglans mandshurica for the development of 20 new microsatellite markers using Illumina sequencing. Molecular genetics and genomics 291:849-862.	NGS	transcriptome
	R: TGACGGGTTTTTGCGAGTTG
JH6514	F:CGTTACGTCGGGAGGATGAG	(TTAGGG)6	55	132-162		Juglans hopeiensis Hu	Hu et al. 2015 De novo assembly and characterization of transcriptome using Illumina sequencing and development of twenty five microsatellite markers for an endemic tree Juglans hopeiensis Hu in China. Biochemical Systematics and Ecology 63:201-211. De novo assembly and characterization of transcriptome using Illumina sequencing and development of twenty five microsatellite markers for an endemic…	NGS	Transcriptome
	R:CCTCGTTCGTAGTCTCAGCC
JH2678	F:CGACAGCCTCACCACTTTCT	(CT)8t(TC)10	50	203-215		Juglans hopeiensis Hu	Hu et al. 2015 De novo assembly and characterization of transcriptome using Illumina sequencing and development of twenty five microsatellite markers for an endemic tree Juglans hopeiensis Hu in China. Biochemical Systematics and Ecology 63:201-211.	NGS	Transcriptome
	R:GAAGGTGGATTCGCAACAGC
JH9978	F:ACCTTCCCTGCTCCTCTCTT	(GGT)6	55	189-204		Juglans hopeiensis Hu	Hu et al. 2015 De novo assembly and characterization of transcriptome using Illumina sequencing and development of twenty five microsatellite markers for an endemic tree Juglans hopeiensis Hu in China. Biochemical Systematics and Ecology 63:201-211.	NGS	Transcriptome
	R:GAGCCTTGTGGAAGCAAACG
JH2753	F:CAGTTTTGGCCAGCTGCAAT	(GCT)6	55	188-212		Juglans hopeiensis Hu	Hu et al. 2015 De novo assembly and characterization of transcriptome using Illumina sequencing and development of twenty five microsatellite markers for an endemic tree Juglans hopeiensis Hu in China. Biochemical Systematics and Ecology 63:201-211.	NGS	Transcriptome
	R:TGTGCCCATGCTAAGACTGG
JH2751	F:ATTGTTGTTGTTGCGGAGGC	(GTGCG)5	55	170-190		Juglans hopeiensis Hu	Hu et al. 2015 De novo assembly and characterization of transcriptome using Illumina sequencing and development of twenty five microsatellite markers for an endemic tree Juglans hopeiensis Hu in China. Biochemical Systematics and Ecology 63:201-211.	NGS	Transcriptome
	R:TCACACCTTTCCTCTCCCCT
JH8883	F:CCGAACAGCTTGCACTTGAC	(TAAT)5	55	213-229		Juglans hopeiensis Hu	Hu et al. 2015 De novo assembly and characterization of transcriptome using Illumina sequencing and development of twenty five microsatellite markers for an endemic tree Juglans hopeiensis Hu in China. Biochemical Systematics and Ecology 63:201-211.	NGS	Transcriptome
	R:ATGGTGTACCTAACGAGCCT
JH1908	F:GAAAAGCATGGTCCTGCTGC	(CTG)7	55	211-238		Juglans hopeiensis Hu	Hu et al. 2015 De novo assembly and characterization of transcriptome using Illumina sequencing and development of twenty five microsatellite markers for an endemic tree Juglans hopeiensis Hu in China. Biochemical Systematics and Ecology 63:201-211.	NGS	Transcriptome
	R:ATTGAGCGACGAAAAGGGGT
JH6876	F:CGAACCTAAGGCGTTCCTGT	(CT)8t(TC)10	50	266-284		Juglans hopeiensis Hu	Hu et al. 2015 De novo assembly and characterization of transcriptome using Illumina sequencing and development of twenty five microsatellite markers for an endemic tree Juglans hopeiensis Hu in China. Biochemical Systematics and Ecology 63:201-211.	NGS	Transcriptome
	R:TGGCGGCCATGGAGTATTTT
JH6044	F:CCTCGTCTCCTCCCCTAACA	(CCA)7	60	222-244		Juglans hopeiensis Hu	Hu et al. 2015 De novo assembly and characterization of transcriptome using Illumina sequencing and development of twenty five microsatellite markers for an endemic tree Juglans hopeiensis Hu in China. Biochemical Systematics and Ecology 63:201-211.	NGS	Transcriptome
	R:GTAGGATAGTGTGGCGTCGG
JH0405	F:GTAGGATAGTGTGGCGTCGG	(TGG)7	55	218-244		Juglans hopeiensis Hu	Hu et al. 2015 De novo assembly and characterization of transcriptome using Illumina sequencing and development of twenty five microsatellite markers for an endemic tree Juglans hopeiensis Hu in China. Biochemical Systematics and Ecology 63:201-211.	NGS	Transcriptome
	R:CCTCGTCTCCTCCCCTAACA
JH8061	F:AGCAATCGAACATGAGGCCA	(AAG)6	50	322-328		Juglans hopeiensis Hu	Hu et al. 2015 De novo assembly and characterization of transcriptome using Illumina sequencing and development of twenty five microsatellite markers for an endemic tree Juglans hopeiensis Hu in China. Biochemical Systematics and Ecology 63:201-211.	NGS	Transcriptome
	R:TTCCCCTTACTTGACGCACC
JH1424	F:ACTGTATCGTCTTCCAATGTGGA	(TCA)6	55	251-264		Juglans hopeiensis Hu	Hu et al. 2015 De novo assembly and characterization of transcriptome using Illumina sequencing and development of twenty five microsatellite markers for an endemic tree Juglans hopeiensis Hu in China. Biochemical Systematics and Ecology 63:201-211.	NGS	Transcriptome
	R:CGCTTTGGATAAATGGGGCG
JH9127	F:AGTCACAGTACTGGATAAAAGCAGA	(ATT)7	55	241-257		Juglans hopeiensis Hu	Hu et al. 2015 De novo assembly and characterization of transcriptome using Illumina sequencing and development of twenty five microsatellite markers for an endemic tree Juglans hopeiensis Hu in China. Biochemical Systematics and Ecology 63:201-211.	NGS	Transcriptome
	R:TGCTCAGGAGACAGTTGACT
JH9543	F:TCTCAACCTCGGCTTGTGTC	(TA)7tgggg(A)	58	275-294		Juglans hopeiensis Hu	Hu et al. 2015 De novo assembly and characterization of transcriptome using Illumina sequencing and development of twenty five microsatellite markers for an endemic tree Juglans hopeiensis Hu in China. Biochemical Systematics and Ecology 63:201-211.	NGS	Transcriptome
	R:CCTCTAAACCATCGCACCCA	10
JH2096	F:AAGCTATGTTGGCTGCTGGT	(GCA)7	53	258-280		Juglans hopeiensis Hu	Hu et al. 2015 De novo assembly and characterization of transcriptome using Illumina sequencing and development of twenty five microsatellite markers for an endemic tree Juglans hopeiensis Hu in China. Biochemical Systematics and Ecology 63:201-211.	NGS	Transcriptome
	R:ATTGTTCAGCGGTTGCCCTA
JH4093	F:CACCCACCAAGCCATACCAT	(CTC)6	58	278-300		Juglans hopeiensis Hu	Hu et al. 2015 De novo assembly and characterization of transcriptome using Illumina sequencing and development of twenty five microsatellite markers for an endemic tree Juglans hopeiensis Hu in China. Biochemical Systematics and Ecology 63:201-211.	NGS	Transcriptome
	R:CTTCGGCGTCCTTCTTCGTA
JH4548	F:TCTGAGGAAGCTGCATGGAA	(TGCA)6	55	264-312		Juglans hopeiensis Hu	Hu et al. 2015 De novo assembly and characterization of transcriptome using Illumina sequencing and development of twenty five microsatellite markers for an endemic tree Juglans hopeiensis Hu in China. Biochemical Systematics and Ecology 63:201-211.	NGS	Transcriptome
	R:AACTCTGGACACATGCCGC
JH1195	F:GGTGCGAGGGATGATGATGT	(GA)10	58	204-212		Juglans hopeiensis Hu	Hu et al. 2015 De novo assembly and characterization of transcriptome using Illumina sequencing and development of twenty five microsatellite markers for an endemic tree Juglans hopeiensis Hu in China. Biochemical Systematics and Ecology 63:201-211.	NGS	Transcriptome
	R:CGCAGGTTGAAGTCCTCTGT
JH0608	F:GAAGGAGACAATGGCATTAGCT	(CTAG)5	55	296-328		Juglans hopeiensis Hu	Hu et al. 2015 De novo assembly and characterization of transcriptome using Illumina sequencing and development of twenty five microsatellite markers for an endemic tree Juglans hopeiensis Hu in China. Biochemical Systematics and Ecology 63:201-211.	NGS	Transcriptome
	R:AGATCGGCCTCCAGCTAGTT
JH8168	F:GTGTGTGGTCCTCCAACTCT	(TA)10	55	208-234		Juglans hopeiensis Hu	Hu et al. 2015 De novo assembly and characterization of transcriptome using Illumina sequencing and development of twenty five microsatellite markers for an endemic tree Juglans hopeiensis Hu in China. Biochemical Systematics and Ecology 63:201-211.	NGS	Transcriptome
	R:TTTCAAAGCGACTGCACAGC
JH0190	F:CTCGGAAATCCTCGGCAACT	(CA)6tatgg(T)13	55	149-165		Juglans hopeiensis Hu	Hu et al. 2015 De novo assembly and characterization of transcriptome using Illumina sequencing and development of twenty five microsatellite markers for an endemic tree Juglans hopeiensis Hu in China. Biochemical Systematics and Ecology 63:201-211.	NGS	Transcriptome
	R:ACAAGTGGCTTTTTGCGAGT
JH2576	F:AGTGTGAGACAACCTTGGTGG	(GTCT)5	55	213-229		Juglans hopeiensis Hu	Hu et al. 2015 De novo assembly and characterization of transcriptome using Illumina sequencing and development of twenty five microsatellite markers for an endemic tree Juglans hopeiensis Hu in China. Biochemical Systematics and Ecology 63:201-211.	NGS	Transcriptome
	R:TCCTGCAAATTGACATGGTTTTCT
JH9664	F:TGTCGAGTTGTGCTTGTGGA	(AAG)8	53	197-207		Juglans hopeiensis Hu	Hu et al. 2015 De novo assembly and characterization of transcriptome using Illumina sequencing and development of twenty five microsatellite markers for an endemic tree Juglans hopeiensis Hu in China. Biochemical Systematics and Ecology 63:201-211.	NGS	Transcriptome
	R:TGAGAAGGGAGATGGCGAGA
JH4114	F:TGTACCTGTACGTGCTGCTG	(GGC)7	55	217-227		Juglans hopeiensis Hu	Hu et al. 2015 De novo assembly and characterization of transcriptome using Illumina sequencing and development of twenty five microsatellite markers for an endemic tree Juglans hopeiensis Hu in China. Biochemical Systematics and Ecology 63:201-211.	NGS	Transcriptome
	R:TGCAATCCAACGGCTCTGAT
JH5908	F:ACTTGCTCCTTTGTCACCCC	(TC)10	53	240-244		Juglans hopeiensis Hu	Hu et al. 2015 De novo assembly and characterization of transcriptome using Illumina sequencing and development of twenty five microsatellite markers for an endemic tree Juglans hopeiensis Hu in China. Biochemical Systematics and Ecology 63:201-211.	NGS	Transcriptome
	R:GTGCACCCCCGAAAAATTCC
CUJRA001	F-TCTTTTGAAACTGTCCTACTGC	(GT)26	56	196–219		Juglans regia L.	Topçu et al. 2015 Development of 185 polymorphic simple sequence repeat (SSR) markers from walnut (Juglans regia L.). Scientia Horticulturae 194:160-167. Development of 185 polymorphic simple sequence repeat (SSR) markers from walnut (Juglans regia L.). Scientia Horticulturae 194:160-167.	Genomic library enrichment	genomic DNA from J. regia cv.‘Maras¸ -18’
	R-CCTCATAGCCCAGATTTTG
CUJRA002	F-TCTCTCCATCAACTTCTCTCAC	(AC)18T(CT)8	54	283–299		Juglans regia L.	Topçu et al. 2015 Development of 185 polymorphic simple sequence repeat (SSR) markers from walnut (Juglans regia L.). Scientia Horticulturae 194:160-167.	Genomic library enrichment	genomic DNA from J. regia cv.‘Maras¸ -18’
	R-GCTCAATTATTAAGGGGGAGTA
CUJRA004	F-GCAGGGTATCTAAGGGACTC	(AC)4	56	249–265		Juglans regia L.	Topçu et al. 2015 Development of 185 polymorphic simple sequence repeat (SSR) markers from walnut (Juglans regia L.). Scientia Horticulturae 194:160-167.	Genomic library enrichment	genomic DNA from J. regia cv.‘Maras¸ -18’
	R-AACGGAATAAAACTGAAGGAC
CUJRA011	F-TCGTCGTAAGTTTCCATTATTC	(TG)19	56	134–178		Juglans regia L.	Topçu et al. 2015 Development of 185 polymorphic simple sequence repeat (SSR) markers from walnut (Juglans regia L.). Scientia Horticulturae 194:160-167.	Genomic library enrichment	genomic DNA from J. regia cv.‘Maras¸ -18’
	R-TATCCTGACCAGCCTCAAC
CUJRA108	F-ACCAACACAACCCACTGTAG	(CT)13	58	241–250		Juglans regia L.	Topçu et al. 2015 Development of 185 polymorphic simple sequence repeat (SSR) markers from walnut (Juglans regia L.). Scientia Horticulturae 194:160-167.	Genomic library enrichment	genomic DNA from J. regia cv.‘Maras¸ -18’
	R-GGCATCTCTCTCTTCCATTT
CUJRA110	F-ATCCGTTTGTATATCCTGTGC	(TG)13	58	125–146		Juglans regia L.	Topçu et al. 2015 Development of 185 polymorphic simple sequence repeat (SSR) markers from walnut (Juglans regia L.). Scientia Horticulturae 194:160-167.	Genomic library enrichment	genomic DNA from J. regia cv.‘Maras¸ -18’
	R-AACAACCTGTCTGTACCATGTC
CUJRA114	F-CACGGATGTCTTCATTTGG	(TC)9(AC)14	56	215–229		Juglans regia L.	Topçu et al. 2015 Development of 185 polymorphic simple sequence repeat (SSR) markers from walnut (Juglans regia L.). Scientia Horticulturae 194:160-167.	Genomic library enrichment	genomic DNA from J. regia cv.‘Maras¸ -18’
	R-TCAAGCAACAACAGTGTGC
CUJRA117	F-AACGTCGTGTTTTGGTAGAAC	(CT)11(GT)15	58	134–148		Juglans regia L.	Topçu et al. 2015 Development of 185 polymorphic simple sequence repeat (SSR) markers from walnut (Juglans regia L.). Scientia Horticulturae 194:160-167.	Genomic library enrichment	genomic DNA from J. regia cv.‘Maras¸ -18’
	R-AGGATTAAGGCTGTTGGAGTC
CUJRA118	F-GGTTACCTTACCGTGTTCTTC	(CA)11	60	306–312		Juglans regia L.	Topçu et al. 2015 Development of 185 polymorphic simple sequence repeat (SSR) markers from walnut (Juglans regia L.). Scientia Horticulturae 194:160-167.	Genomic library enrichment	genomic DNA from J. regia cv.‘Maras¸ -18’
	R-TGAGGGAGTTCGTGAGTTAG
CUJRA120	F-GGGATGAATGTTGTGTGTAAG	(TG)10	58	261–266		Juglans regia L.	Topçu et al. 2015 Development of 185 polymorphic simple sequence repeat (SSR) markers from walnut (Juglans regia L.). Scientia Horticulturae 194:160-167.	Genomic library enrichment	genomic DNA from J. regia cv.‘Maras¸ -18’
	R-ACCATGAATAGAGGCTTGTG
CUJRA123	F-TTGGTCTCTTCTTTCCTCTATG	(AC)12	58	198–212		Juglans regia L.	Topçu et al. 2015 Development of 185 polymorphic simple sequence repeat (SSR) markers from walnut (Juglans regia L.). Scientia Horticulturae 194:160-167.	Genomic library enrichment	genomic DNA from J. regia cv.‘Maras¸ -18’
	R-TCGAACGTACAATAACGTACAG
CUJRA124	F-CGTTGCCTGAACAAGTAAGAT	(GT)13	58	165–184		Juglans regia L.	Topçu et al. 2015 Development of 185 polymorphic simple sequence repeat (SSR) markers from walnut (Juglans regia L.). Scientia Horticulturae 194:160-167.	Genomic library enrichment	genomic DNA from J. regia cv.‘Maras¸ -18’
	R-GAAGGAGGCTAACTCCCTATG
CUJRA202	F-ACTCCAAAGTTTCTGGTATGG	(AC)8GC(AC)10	60	173–195		Juglans regia L.	Topçu et al. 2015 Development of 185 polymorphic simple sequence repeat (SSR) markers from walnut (Juglans regia L.). Scientia Horticulturae 194:160-167.	Genomic library enrichment	genomic DNA from J. regia cv.‘Maras¸ -18’
	R-AATAGTGGCAGTGAAGGATGTA
CUJRA206a	F-GCCGAGAGAGGAAGAGAGACT	(AC)16	60	200–212		Juglans regia L.	Topçu et al. 2015 Development of 185 polymorphic simple sequence repeat (SSR) markers from walnut (Juglans regia L.). Scientia Horticulturae 194:160-167.	Genomic library enrichment	genomic DNA from J. regia cv.‘Maras¸ -18’
	R-CGACTACAGGGACCAATCAAC
CUJRA206b	F-CGTCTTAGGCACTACGACTG	(GA)14	54	239–244		Juglans regia L.	Topçu et al. 2015 Development of 185 polymorphic simple sequence repeat (SSR) markers from walnut (Juglans regia L.). Scientia Horticulturae 194:160-167.	Genomic library enrichment	genomic DNA from J. regia cv.‘Maras¸ -18’
	R-CCTCGCTCTGTCTCTCTTTC
CUJRA211	F-GGTGGTCTAAGAATGAAATGG	(AC)12(AT)4	60	170–178		Juglans regia L.	Topçu et al. 2015 Development of 185 polymorphic simple sequence repeat (SSR) markers from walnut (Juglans regia L.). Scientia Horticulturae 194:160-167.	Genomic library enrichment	genomic DNA from J. regia cv.‘Maras¸ -18’
	R-GGAGAAATCGAAGAATGATACA
CUJRA212	F-TGTCGCGGTGTTGTTCTAG	(AC)12(TC)17C(CT)9	60	248–264		Juglans regia L.	Topçu et al. 2015 Development of 185 polymorphic simple sequence repeat (SSR) markers from walnut (Juglans regia L.). Scientia Horticulturae 194:160-167.	Genomic library enrichment	genomic DNA from J. regia cv.‘Maras¸ -18’
	R-CGATTCAAGGAAGCAGCTC
CUJRA214	F-ATGGGAAAGTTCTTGTAGAGTG	(AC)13	60	219–225		Juglans regia L.	Topçu et al. 2015 Development of 185 polymorphic simple sequence repeat (SSR) markers from walnut (Juglans regia L.). Scientia Horticulturae 194:160-167.	Genomic library enrichment	genomic DNA from J. regia cv.‘Maras¸ -18’
	R-TAAAAGTTCAGGGTGTTGTTTC
CUJRA217	F-GATGGTTGTGGACGATGAAG	(TG)12	58	256–260		Juglans regia L.	Topçu et al. 2015 Development of 185 polymorphic simple sequence repeat (SSR) markers from walnut (Juglans regia L.). Scientia Horticulturae 194:160-167.	Genomic library enrichment	genomic DNA from J. regia cv.‘Maras¸ -18’
	R-AATGCCCTATCTCGGCTTAG
CUJRA218	F-GTTTTTCTCTGTTGCCATCTC	(TG)14(AG)14	60	242–269		Juglans regia L.	Topçu et al. 2015 Development of 185 polymorphic simple sequence repeat (SSR) markers from walnut (Juglans regia L.). Scientia Horticulturae 194:160-167.	Genomic library enrichment	genomic DNA from J. regia cv.‘Maras¸ -18’
	R-GCTTCTTTGTTGAGGCTAATG
CUJRA223	F-TGTCCATTCATTTCAACACAAG	(TG)13	60	266–286		Juglans regia L.	Topçu et al. 2015 Development of 185 polymorphic simple sequence repeat (SSR) markers from walnut (Juglans regia L.). Scientia Horticulturae 194:160-167.	Genomic library enrichment	genomic DNA from J. regia cv.‘Maras¸ -18’
	R-AGGAATATCCCTCGGTCATG
CUJRA304	F-GGAAAAGCACGTAAATAGTCTG	(TG)6TT(TG)5(GA)10	60	276–278		Juglans regia L.	Topçu et al. 2015 Development of 185 polymorphic simple sequence repeat (SSR) markers from walnut (Juglans regia L.). Scientia Horticulturae 194:160-167.	Genomic library enrichment	genomic DNA from J. regia cv.‘Maras¸ -18’
	R-GAACTCTCGACTGAAAATCATC
CUJRA312	F-AAGAATGGAAACGAAGATGTAG	(CA)4G(AC)14(TC)4	58	253–257		Juglans regia L.	Topçu et al. 2015 Development of 185 polymorphic simple sequence repeat (SSR) markers from walnut (Juglans regia L.). Scientia Horticulturae 194:160-167.	Genomic library enrichment	genomic DNA from J. regia cv.‘Maras¸ -18’
	R-AAGGGTAGATGAGCAATGTG
CUJRA318	F-ATTCAGATGGTGCTGTGATAA	(TG)12A(GA)21	58	152–180		Juglans regia L.	Topçu et al. 2015 Development of 185 polymorphic simple sequence repeat (SSR) markers from walnut (Juglans regia L.). Scientia Horticulturae 194:160-167.	Genomic library enrichment	genomic DNA from J. regia cv.‘Maras¸ -18’
	R-TTTCGTGTCCAAAATCCTC
CUJRA405	F-CTTTGCATGTGCTCCTGAC	(GT)31	58	176–200		Juglans regia L.	Topçu et al. 2015 Development of 185 polymorphic simple sequence repeat (SSR) markers from walnut (Juglans regia L.). Scientia Horticulturae 194:160-167.	Genomic library enrichment	genomic DNA from J. regia cv.‘Maras¸ -18’
	R-GGCAAGGTCAAAAGTCTCG
CUJRA411	F-CACCTCCTTCCTCCAAAAC	(GT)11	58	266–272		Juglans regia L.	Topçu et al. 2015 Development of 185 polymorphic simple sequence repeat (SSR) markers from walnut (Juglans regia L.). Scientia Horticulturae 194:160-167.	Genomic library enrichment	genomic DNA from J. regia cv.‘Maras¸ -18’
	R-GGGACCAATCACATACTTGTC
CUJRA415	F-AGCAGTGGTGGATGAGTATG	(GT)18	58	273–292		Juglans regia L.	Topçu et al. 2015 Development of 185 polymorphic simple sequence repeat (SSR) markers from walnut (Juglans regia L.). Scientia Horticulturae 194:160-167.	Genomic library enrichment	genomic DNA from J. regia cv.‘Maras¸ -18’
	R-TCCTGTCAGCCAATAATCTC
CUJRA416	F-CCTTCATCATCTCTCGTATTGC	(AC)7AT(AC)9(AT)7	58	265–285		Juglans regia L.	Topçu et al. 2015 Development of 185 polymorphic simple sequence repeat (SSR) markers from walnut (Juglans regia L.). Scientia Horticulturae 194:160-167.	Genomic library enrichment	genomic DNA from J. regia cv.‘Maras¸ -18’
	R-AACTCGATCTGCCAGTTTGTT
CUJRA420	F-TGTGGTTACCATCAATTCATAG	(AT)6(GT)15	58	280–308		Juglans regia L.	Topçu et al. 2015 Development of 185 polymorphic simple sequence repeat (SSR) markers from walnut (Juglans regia L.). Scientia Horticulturae 194:160-167.	Genomic library enrichment	genomic DNA from J. regia cv.‘Maras¸ -18’
	R-GTCGCACAACCTATTTACTTG
CUJRA421	F-GGGAAGTGTAGGGTTTCAGC	(AC)14	58	181–198		Juglans regia L.	Topçu et al. 2015 Development of 185 polymorphic simple sequence repeat (SSR) markers from walnut (Juglans regia L.). Scientia Horticulturae 194:160-167.	Genomic library enrichment	genomic DNA from J. regia cv.‘Maras¸ -18’
	R-CCTCTTTTGCCATTTCTTTTC
CUJRA430	F-AGCAAGATTACACAAACCACA	(GT)11	60	188–202		Juglans regia L.	Topçu et al. 2015 Development of 185 polymorphic simple sequence repeat (SSR) markers from walnut (Juglans regia L.). Scientia Horticulturae 194:160-167.	Genomic library enrichment	genomic DNA from J. regia cv.‘Maras¸ -18’
	R-GCAAGAAGGAGGAGATGC
CUJRA431	F-GTATCCACTGAAATTCCATGAG	(TG)14(AG)15	60	171–190		Juglans regia L.	Topçu et al. 2015 Development of 185 polymorphic simple sequence repeat (SSR) markers from walnut (Juglans regia L.). Scientia Horticulturae 194:160-167.	Genomic library enrichment	genomic DNA from J. regia cv.‘Maras¸ -18’
	R-AAATAGACCTGTTGGCACATAG
CUJRA432	F-CTTATGCTGCAAATACACAGTG	(TC)15(AC)9	60	240–260		Juglans regia L.	Topçu et al. 2015 Development of 185 polymorphic simple sequence repeat (SSR) markers from walnut (Juglans regia L.). Scientia Horticulturae 194:160-167.	Genomic library enrichment	genomic DNA from J. regia cv.‘Maras¸ -18’
	R-TAAGGAATGTGAAACCTTTGAG
CUJRA436	F-TTGATTGCCCTTTGCATAAG	(AC)20	58	122–138		Juglans regia L.	Topçu et al. 2015 Development of 185 polymorphic simple sequence repeat (SSR) markers from walnut (Juglans regia L.). Scientia Horticulturae 194:160-167.	Genomic library enrichment	genomic DNA from J. regia cv.‘Maras¸ -18’
	R-GGTCGGTCAACATGACTGTC
CUJRA437	F-ATAGGCTTCTCTGGTTGAGG	(TC)15(AC)13	58	189–202		Juglans regia L.	Topçu et al. 2015 Development of 185 polymorphic simple sequence repeat (SSR) markers from walnut (Juglans regia L.). Scientia Horticulturae 194:160-167.	Genomic library enrichment	genomic DNA from J. regia cv.‘Maras¸ -18’
	R-TATTGCATGGTCGGTGTAAT
CUJRA438	F-GGCAGTTAATCATTCACCATG	(GT)13(GA)9	58	274–286		Juglans regia L.	Topçu et al. 2015 Development of 185 polymorphic simple sequence repeat (SSR) markers from walnut (Juglans regia L.). Scientia Horticulturae 194:160-167.	Genomic library enrichment	genomic DNA from J. regia cv.‘Maras¸ -18’
	R-TACTGGGTATTGGTTGGTCATC
CUJRA448	F-GGTTCCCACACTAATCATAGAA	(CT)13(CA)19	58	186–200		Juglans regia L.	Topçu et al. 2015 Development of 185 polymorphic simple sequence repeat (SSR) markers from walnut (Juglans regia L.). Scientia Horticulturae 194:160-167.	Genomic library enrichment	genomic DNA from J. regia cv.‘Maras¸ -18’
	R-TCCCAGTCACCTCAGAAAC
CUJRA450	F-CAAAGGAAATCCAAACCCTAG	(CA)9(AC)8	58	159–177		Juglans regia L.	Topçu et al. 2015 Development of 185 polymorphic simple sequence repeat (SSR) markers from walnut (Juglans regia L.). Scientia Horticulturae 194:160-167.	Genomic library enrichment	genomic DNA from J. regia cv.‘Maras¸ -18’
	R-TGGCAAGTATTCAACCTGAAG
CUJRA458	F-TTCATGCCCCTATTTCTAATTG	(CT)16(GT)5T(TG)21	60	226–281		Juglans regia L.	Topçu et al. 2015 Development of 185 polymorphic simple sequence repeat (SSR) markers from walnut (Juglans regia L.). Scientia Horticulturae 194:160-167.	Genomic library enrichment	genomic DNA from J. regia cv.‘Maras¸ -18’
	R-GATTCAACCATGTCTCACAGTG
CUJRA461	F-ATCCATTCCTGCATCTCC	(CA)19	62	239–258		Juglans regia L.	Topçu et al. 2015 Development of 185 polymorphic simple sequence repeat (SSR) markers from walnut (Juglans regia L.). Scientia Horticulturae 194:160-167.	Genomic library enrichment	genomic DNA from J. regia cv.‘Maras¸ -18’
	R-GGAAGTCGGCAGACTATTACT
CUJRA481	F-TCTTGTGCCATCTGTCAGTG	(AC)24	60	184–224		Juglans regia L.	Topçu et al. 2015 Development of 185 polymorphic simple sequence repeat (SSR) markers from walnut (Juglans regia L.). Scientia Horticulturae 194:160-167.	Genomic library enrichment	genomic DNA from J. regia cv.‘Maras¸ -18’
	R-GGTGGTGTGGTGGTCCTA
CUJRA482	F-AAGGAGAGAAGGAGAACAACTC	(AC)12	56	254–260		Juglans regia L.	Topçu et al. 2015 Development of 185 polymorphic simple sequence repeat (SSR) markers from walnut (Juglans regia L.). Scientia Horticulturae 194:160-167.	Genomic library enrichment	genomic DNA from J. regia cv.‘Maras¸ -18’
	R-CCGGTAAAGCTGCAAATAC
CUJRB004	F-TTTGCTTGTTGTCTCCCTTCT	(CT)21	54	251–293		Juglans regia L.	Topçu et al. 2015 Development of 185 polymorphic simple sequence repeat (SSR) markers from walnut (Juglans regia L.). Scientia Horticulturae 194:160-167.	Genomic library enrichment	genomic DNA from J. regia cv.‘Maras¸ -18’
	R-TCGTTGTTATCGGGTTTCATC
CUJRB008	F-CTTCTGTCAACAACATCACAAC	(GA)24	58	147–168		Juglans regia L.	Topçu et al. 2015 Development of 185 polymorphic simple sequence repeat (SSR) markers from walnut (Juglans regia L.). Scientia Horticulturae 194:160-167.	Genomic library enrichment	genomic DNA from J. regia cv.‘Maras¸ -18’
	R-TTTGGCACTCTTTACTTTGC
CUJRB009	F-AATCCACGAGGCACAAAGT	(GA)7TA(GA)9	56	242–252		Juglans regia L.	Topçu et al. 2015 Development of 185 polymorphic simple sequence repeat (SSR) markers from walnut (Juglans regia L.). Scientia Horticulturae 194:160-167.	Genomic library enrichment	genomic DNA from J. regia cv.‘Maras¸ -18’
	R-CTTGGGAGGGACATAATGC
CUJRB011	F-CACGCCTAGAAACCTCAAC	(GA)13(GC)4	58	276–292		Juglans regia L.	Topçu et al. 2015 Development of 185 polymorphic simple sequence repeat (SSR) markers from walnut (Juglans regia L.). Scientia Horticulturae 194:160-167.	Genomic library enrichment	genomic DNA from J. regia cv.‘Maras¸ -18’
	R-TGTAGCGATATTTGTCAGAGTG
CUJRB012	F-ACTCATCAAGATCCCCGACTAC	(AG)15	56	96–118		Juglans regia L.	Topçu et al. 2015 Development of 185 polymorphic simple sequence repeat (SSR) markers from walnut (Juglans regia L.). Scientia Horticulturae 194:160-167.	Genomic library enrichment	genomic DNA from J. regia cv.‘Maras¸ -18’
	R-CCACATCGTCTGGGTTCAT
CUJRB101	F-TCATCTGATCCCATGATCTC	(GA)34	58	248–266		Juglans regia L.	Topçu et al. 2015 Development of 185 polymorphic simple sequence repeat (SSR) markers from walnut (Juglans regia L.). Scientia Horticulturae 194:160-167.	Genomic library enrichment	genomic DNA from J. regia cv.‘Maras¸ -18’
	R-CATCCCCTAATGTTCGATC
CUJRB102	F-CAACGAGGGCTACCAAGAC	(TC)16	58	303–324		Juglans regia L.	Topçu et al. 2015 Development of 185 polymorphic simple sequence repeat (SSR) markers from walnut (Juglans regia L.). Scientia Horticulturae 194:160-167.	Genomic library enrichment	genomic DNA from J. regia cv.‘Maras¸ -18’
	R-ATCAGGGACCCACAAAATG
CUJRB103a	F-CATGCTATGGACTACCTCCTC	(TC)17	58	144–174		Juglans regia L.	Topçu et al. 2015 Development of 185 polymorphic simple sequence repeat (SSR) markers from walnut (Juglans regia L.). Scientia Horticulturae 194:160-167.	Genomic library enrichment	genomic DNA from J. regia cv.‘Maras¸ -18’
	R-AAGAGAGACGAACGAAGAGTG
CUJRB103b	F-AGACTTATTGCGGCGATGTAA	(CT)8	58	152–157		Juglans regia L.	Topçu et al. 2015 Development of 185 polymorphic simple sequence repeat (SSR) markers from walnut (Juglans regia L.). Scientia Horticulturae 194:160-167.	Genomic library enrichment	genomic DNA from J. regia cv.‘Maras¸ -18’
	R-GTAGCGGCACAGTGTAGGAAG
CUJRB104a	F-CTGACCGATCAAGGCATAT	(GA)22	56	282–284		Juglans regia L.	Topçu et al. 2015 Development of 185 polymorphic simple sequence repeat (SSR) markers from walnut (Juglans regia L.). Scientia Horticulturae 194:160-167.	Genomic library enrichment	genomic DNA from J. regia cv.‘Maras¸ -18’
	R-CCGAATCATTGACCGTAAA
CUJRB104b	F-CGAAAACCCAATTACTCCATC	(AT)7	56	152–164		Juglans regia L.	Topçu et al. 2015 Development of 185 polymorphic simple sequence repeat (SSR) markers from walnut (Juglans regia L.). Scientia Horticulturae 194:160-167.	Genomic library enrichment	genomic DNA from J. regia cv.‘Maras¸ -18’
	R-ATATGCCTTGATCGGTCAGTT
CUJRB108	F-AGAGGAAGGAAATGGGTATG	(AG)18	56	160–175		Juglans regia L.	Topçu et al. 2015 Development of 185 polymorphic simple sequence repeat (SSR) markers from walnut (Juglans regia L.). Scientia Horticulturae 194:160-167.	Genomic library enrichment	genomic DNA from J. regia cv.‘Maras¸ -18’
	R-TGACCGTTACAATCCCTACTAT
CUJRB111	F-TAGGCATGTTCATCAAGGTC	(TC)19(AC)13	58	289–319		Juglans regia L.	Topçu et al. 2015 Development of 185 polymorphic simple sequence repeat (SSR) markers from walnut (Juglans regia L.). Scientia Horticulturae 194:160-167.	Genomic library enrichment	genomic DNA from J. regia cv.‘Maras¸ -18’
	R-GAGGAAGAAGTGCCAGTAGG
CUJRB112	F-ATCTCCACCCCTCTTGATTG	(CT)15	60	164–184		Juglans regia L.	Topçu et al. 2015 Development of 185 polymorphic simple sequence repeat (SSR) markers from walnut (Juglans regia L.). Scientia Horticulturae 194:160-167.	Genomic library enrichment	genomic DNA from J. regia cv.‘Maras¸ -18’
	R-GGCGCAATAGTAGAGCACTG
CUJRB113	F-GTGGGTGGAATCAAATCC	(TC)19(AC)13	58	222–263		Juglans regia L.	Topçu et al. 2015 Development of 185 polymorphic simple sequence repeat (SSR) markers from walnut (Juglans regia L.). Scientia Horticulturae 194:160-167.	Genomic library enrichment	genomic DNA from J. regia cv.‘Maras¸ -18’
	R-TCGTTTATGTGAGTGTGTGTG
CUJRB114	F-ACGCCTTTAAGTCCTCAAATC	(CT)12	58	131–139		Juglans regia L.	Topçu et al. 2015 Development of 185 polymorphic simple sequence repeat (SSR) markers from walnut (Juglans regia L.). Scientia Horticulturae 194:160-167.	Genomic library enrichment	genomic DNA from J. regia cv.‘Maras¸ -18’
	R-GTCTGCGATCAAAGAGATCAG
CUJRB123	F-GGCTCAACTTCAACAAGTACC	(CT)15	56	113–133		Juglans regia L.	Topçu et al. 2015 Development of 185 polymorphic simple sequence repeat (SSR) markers from walnut (Juglans regia L.). Scientia Horticulturae 194:160-167.	Genomic library enrichment	genomic DNA from J. regia cv.‘Maras¸ -18’
	R-CTTCTGCACAACAAAAACATG
CUJRB124	F-CCAAGTTGCCTAGCTGCTATC	(TC)18	58	164–192		Juglans regia L.	Topçu et al. 2015 Development of 185 polymorphic simple sequence repeat (SSR) markers from walnut (Juglans regia L.). Scientia Horticulturae 194:160-167.	Genomic library enrichment	genomic DNA from J. regia cv.‘Maras¸ -18’
	R-CGGCATGAGGAAGAAGTTAAT
CUJRB202	F-ATTCGATGTTACTTCCAGATTC	(AG)21	62	246–268		Juglans regia L.	Topçu et al. 2015 Development of 185 polymorphic simple sequence repeat (SSR) markers from walnut (Juglans regia L.). Scientia Horticulturae 194:160-167.	Genomic library enrichment	genomic DNA from J. regia cv.‘Maras¸ -18’
	R-GTGCTGTTGTGTGTTACAGTCT
CUJRB203	F-GAGAAACGGAGGCAGAAATC	(GA)19	60	134–150		Juglans regia L.	Topçu et al. 2015 Development of 185 polymorphic simple sequence repeat (SSR) markers from walnut (Juglans regia L.). Scientia Horticulturae 194:160-167.	Genomic library enrichment	genomic DNA from J. regia cv.‘Maras¸ -18’
	R-AAGGGCAGCAACAAAGTTG
CUJRB206	F-TGCGTGAGGCTGTAGTTG	(AG)11	58	251–272		Juglans regia L.	Topçu et al. 2015 Development of 185 polymorphic simple sequence repeat (SSR) markers from walnut (Juglans regia L.). Scientia Horticulturae 194:160-167.	Genomic library enrichment	genomic DNA from J. regia cv.‘Maras¸ -18’
	R-CACCCACTTCTTATTGTCCC
CUJRB210	F-GTCCACTTAGGTCCCTCTCTG	(GA)17	58	147–158		Juglans regia L.	Topçu et al. 2015 Development of 185 polymorphic simple sequence repeat (SSR) markers from walnut (Juglans regia L.). Scientia Horticulturae 194:160-167.	Genomic library enrichment	genomic DNA from J. regia cv.‘Maras¸ -18’
	R-ACGCCTTACGAACTACGAAG
CUJRB214	F-GCATTTATCTACATCCCAGAAC	(TC)24	56	317–320		Juglans regia L.	Topçu et al. 2015 Development of 185 polymorphic simple sequence repeat (SSR) markers from walnut (Juglans regia L.). Scientia Horticulturae 194:160-167.	Genomic library enrichment	genomic DNA from J. regia cv.‘Maras¸ -18’
	R-AGGCATCCAAGAGAAACAG
CUJRB218	F-CTAGCGTCGAAGAAGAAGATG	(GA)13	58	168–174		Juglans regia L.	Topçu et al. 2015 Development of 185 polymorphic simple sequence repeat (SSR) markers from walnut (Juglans regia L.). Scientia Horticulturae 194:160-167.	Genomic library enrichment	genomic DNA from J. regia cv.‘Maras¸ -18’
	R-TTGTTTCTCCTCTGTCATGTTT
CUJRB220	F-AGCATGTATAGGCCAATGATG	(TC)25	60	147–196		Juglans regia L.	Topçu et al. 2015 Development of 185 polymorphic simple sequence repeat (SSR) markers from walnut (Juglans regia L.). Scientia Horticulturae 194:160-167.	Genomic library enrichment	genomic DNA from J. regia cv.‘Maras¸ -18’
	R-TCGTTCTATCTACAAGCACTCG
CUJRB222	F-GCCCATCACTTGACATAGGAC	(TC)14	60	250–280		Juglans regia L.	Topçu et al. 2015 Development of 185 polymorphic simple sequence repeat (SSR) markers from walnut (Juglans regia L.). Scientia Horticulturae 194:160-167.	Genomic library enrichment	genomic DNA from J. regia cv.‘Maras¸ -18’
	R-AAGCAGAGAATCTTGGTGTGG
CUJRB223	F-ATTTCCTCCTTCTTGGTGTAG	(AG)13	60	189–207		Juglans regia L.	Topçu et al. 2015 Development of 185 polymorphic simple sequence repeat (SSR) markers from walnut (Juglans regia L.). Scientia Horticulturae 194:160-167.	Genomic library enrichment	genomic DNA from J. regia cv.‘Maras¸ -18’
	R-GAACGGCATTTTTCAACAT
CUJRB301	F-GGTGGTGGTGATGTCTTCG	(GA)12	58	131–158		Juglans regia L.	Topçu et al. 2015 Development of 185 polymorphic simple sequence repeat (SSR) markers from walnut (Juglans regia L.). Scientia Horticulturae 194:160-167.	Genomic library enrichment	genomic DNA from J. regia cv.‘Maras¸ -18’
	R-TTGCTCTCCCCCTTTGTCT
CUJRB304	F-GGGATTACCTCACGCTATTC	(CT)19	60	171–191		Juglans regia L.	Topçu et al. 2015 Development of 185 polymorphic simple sequence repeat (SSR) markers from walnut (Juglans regia L.). Scientia Horticulturae 194:160-167.	Genomic library enrichment	genomic DNA from J. regia cv.‘Maras¸ -18’
	R-GCGATACAAAGCCAAACTC
CUJRB305	F-GCTGCTTTATTAGCCATGATC	(GA)19	60	133–179		Juglans regia L.	Topçu et al. 2015 Development of 185 polymorphic simple sequence repeat (SSR) markers from walnut (Juglans regia L.). Scientia Horticulturae 194:160-167.	Genomic library enrichment	genomic DNA from J. regia cv.‘Maras¸ -18’
	R-GGTTCAATGTGCAACAAGAG
CUJRB307	F-CTGGGCTGAAGGAGAATC	(GA)23	60	146–181		Juglans regia L.	Topçu et al. 2015 Development of 185 polymorphic simple sequence repeat (SSR) markers from walnut (Juglans regia L.). Scientia Horticulturae 194:160-167.	Genomic library enrichment	genomic DNA from J. regia cv.‘Maras¸ -18’
	R-TTGGATGTCTGCTTTTTTAGAG
CUJRB308	F-CGGTAGGGACAAACTCACG	(GA)18	60	194–222		Juglans regia L.	Topçu et al. 2015 Development of 185 polymorphic simple sequence repeat (SSR) markers from walnut (Juglans regia L.). Scientia Horticulturae 194:160-167.	Genomic library enrichment	genomic DNA from J. regia cv.‘Maras¸ -18’
	R-TTCGGTCGCTCACTCATTC
CUJRB309	F-CTGGTTCCAGGTTCCTGTC	(CT)12	60	236–244		Juglans regia L.	Topçu et al. 2015 Development of 185 polymorphic simple sequence repeat (SSR) markers from walnut (Juglans regia L.). Scientia Horticulturae 194:160-167.	Genomic library enrichment	genomic DNA from J. regia cv.‘Maras¸ -18’
	R-GGCAAAGGTCTACAGCGAC
CUJRB310	F-CACAGCCTAAGAAACAAACAG	(CT)13	60	161–175		Juglans regia L.	Topçu et al. 2015 Development of 185 polymorphic simple sequence repeat (SSR) markers from walnut (Juglans regia L.). Scientia Horticulturae 194:160-167.	Genomic library enrichment	genomic DNA from J. regia cv.‘Maras¸ -18’
	R-CGAGAAGCAAACAAAGAAAC
CUJRB312	F-CCCTTTCTATCTTCATCCGTG	(CT)19	60	124–148		Juglans regia L.	Topçu et al. 2015 Development of 185 polymorphic simple sequence repeat (SSR) markers from walnut (Juglans regia L.). Scientia Horticulturae 194:160-167.	Genomic library enrichment	genomic DNA from J. regia cv.‘Maras¸ -18’
	R-TGGTGGCTACAAAACAAACAG
CUJRB316	F-CGTCATCCTTCCTTTCATTAC	(TC)14	58	269–277		Juglans regia L.	Topçu et al. 2015 Development of 185 polymorphic simple sequence repeat (SSR) markers from walnut (Juglans regia L.). Scientia Horticulturae 194:160-167.	Genomic library enrichment	genomic DNA from J. regia cv.‘Maras¸ -18’
	R-CTTCCATCTCCTGTTTCTGTC
CUJRB317	F-TGCCCACTAACCCTAACC	(TC)17	56	131–151		Juglans regia L.	Topçu et al. 2015 Development of 185 polymorphic simple sequence repeat (SSR) markers from walnut (Juglans regia L.). Scientia Horticulturae 194:160-167.	Genomic library enrichment	genomic DNA from J. regia cv.‘Maras¸ -18’
	R-GAGAAAAAGAATGGCTGTATTG
CUJRB320	F-GAGAAGCATCAGCAGGTTTAG	(CT)15	56	292–326		Juglans regia L.	Topçu et al. 2015 Development of 185 polymorphic simple sequence repeat (SSR) markers from walnut (Juglans regia L.). Scientia Horticulturae 194:160-167.	Genomic library enrichment	genomic DNA from J. regia cv.‘Maras¸ -18’
	R-ACCAACAGAAAGTTCGGTAAG
CUJRB321	F-CGTAGTGGTCGTGTTTTGAC	(GA)14	60	131–153		Juglans regia L.	Topçu et al. 2015 Development of 185 polymorphic simple sequence repeat (SSR) markers from walnut (Juglans regia L.). Scientia Horticulturae 194:160-167.	Genomic library enrichment	genomic DNA from J. regia cv.‘Maras¸ -18’
	R-GTTGGGTAAGTGTGAGAAGATG
CUJRB322	F-TTTCCCTCTTCCTTCTCCTTA	(CT)18(CA)15	60	207–230		Juglans regia L.	Topçu et al. 2015 Development of 185 polymorphic simple sequence repeat (SSR) markers from walnut (Juglans regia L.). Scientia Horticulturae 194:160-167.	Genomic library enrichment	genomic DNA from J. regia cv.‘Maras¸ -18’
	R-GCAGCAACAAACCTATTCAAC
CUJRB401	F-CTAAAGGTGCCCGTGAAC	(CT)7	60	210–217		Juglans regia L.	Topçu et al. 2015 Development of 185 polymorphic simple sequence repeat (SSR) markers from walnut (Juglans regia L.). Scientia Horticulturae 194:160-167.	Genomic library enrichment	genomic DNA from J. regia cv.‘Maras¸ -18’
	R-AGAGGGAAATCAGGACAAAG
CUJRB403	F-AATCAACTTTGCTGGGATGAC	(CT)25	60	215–234		Juglans regia L.	Topçu et al. 2015 Development of 185 polymorphic simple sequence repeat (SSR) markers from walnut (Juglans regia L.). Scientia Horticulturae 194:160-167.	Genomic library enrichment	genomic DNA from J. regia cv.‘Maras¸ -18’
	R-AATGCAATCAGAATCCTTGAAG
CUJRB407	F-CAACGGAAGAACAGTCAAGG	(GA)18	60	241–259		Juglans regia L.	Topçu et al. 2015 Development of 185 polymorphic simple sequence repeat (SSR) markers from walnut (Juglans regia L.). Scientia Horticulturae 194:160-167.	Genomic library enrichment	genomic DNA from J. regia cv.‘Maras¸ -18’
	R-CAGGATTGCTGGAGATTTCA
CUJRB408	F-GCGTGCTCACTCTCTATCTG	(CT)8(TC)12(TA)7	56	297–301		Juglans regia L.	Topçu et al. 2015 Development of 185 polymorphic simple sequence repeat (SSR) markers from walnut (Juglans regia L.). Scientia Horticulturae 194:160-167.	Genomic library enrichment	genomic DNA from J. regia cv.‘Maras¸ -18’
	R-CGGTTAGGAATCCACTGC
CUJRB409	F-GAGGATGTGATTGAGGAGATG	(CT)18	58	218–260		Juglans regia L.	Topçu et al. 2015 Development of 185 polymorphic simple sequence repeat (SSR) markers from walnut (Juglans regia L.). Scientia Horticulturae 194:160-167.	Genomic library enrichment	genomic DNA from J. regia cv.‘Maras¸ -18’
	R-TTTGATGGTGGTGGACAAG
CUJRB411	F-CGGTAATGGTCATTTTCATG	(TC)18	60	212–250		Juglans regia L.	Topçu et al. 2015 Development of 185 polymorphic simple sequence repeat (SSR) markers from walnut (Juglans regia L.). Scientia Horticulturae 194:160-167.	Genomic library enrichment	genomic DNA from J. regia cv.‘Maras¸ -18’
	R-CCTTTCCTCTTTGCTGATTC
CUJRB412	F-ATCAAAATCCCCATCTCTTTC	(TC)16	58	148–163		Juglans regia L.	Topçu et al. 2015 Development of 185 polymorphic simple sequence repeat (SSR) markers from walnut (Juglans regia L.). Scientia Horticulturae 194:160-167.	Genomic library enrichment	genomic DNA from J. regia cv.‘Maras¸ -18’
	R-GGGTGCTTTCCTCCTTGT
CUJRB413	F-GTGGCTGAGAGAAACATAAGTG	(AG)23	60	240–267		Juglans regia L.	Topçu et al. 2015 Development of 185 polymorphic simple sequence repeat (SSR) markers from walnut (Juglans regia L.). Scientia Horticulturae 194:160-167.	Genomic library enrichment	genomic DNA from J. regia cv.‘Maras¸ -18’
	R-AAACCCAACCTAGCCCTAG
CUJRB414	F-GCTGAGGCATACCAAGAAG	(GA)23	60	277–300		Juglans regia L.	Topçu et al. 2015 Development of 185 polymorphic simple sequence repeat (SSR) markers from walnut (Juglans regia L.). Scientia Horticulturae 194:160-167.	Genomic library enrichment	genomic DNA from J. regia cv.‘Maras¸ -18’
	R-ACCAGTCACAACAAGGAAATAG
CUJRB417	F-GCCTACAACCTACAACAGTCG	(GA)13	50	202–215		Juglans regia L.	Topçu et al. 2015 Development of 185 polymorphic simple sequence repeat (SSR) markers from walnut (Juglans regia L.). Scientia Horticulturae 194:160-167.	Genomic library enrichment	genomic DNA from J. regia cv.‘Maras¸ -18’
	R-ACCGCAGAAGGGTATTATTG
CUJRB418	F-CGTTGTGTGAGAAACCATTAT	(GA)8AAA(AG)31	60	201–251		Juglans regia L.	Topçu et al. 2015 Development of 185 polymorphic simple sequence repeat (SSR) markers from walnut (Juglans regia L.). Scientia Horticulturae 194:160-167.	Genomic library enrichment	genomic DNA from J. regia cv.‘Maras¸ -18’
	R-CCAAATACGATATTGCTCTACC
CUJRB421	F-CGCACTTTTCTCTCTTGATAGG	(CT)16	60	127–184		Juglans regia L.	Topçu et al. 2015 Development of 185 polymorphic simple sequence repeat (SSR) markers from walnut (Juglans regia L.). Scientia Horticulturae 194:160-167.	Genomic library enrichment	genomic DNA from J. regia cv.‘Maras¸ -18’
	R-AGGTGGTTGTCCCAATAGC
CUJRB422	F-AGAAGCAGTGAAGGAGAAGG	(AG)14	58	194–207		Juglans regia L.	Topçu et al. 2015 Development of 185 polymorphic simple sequence repeat (SSR) markers from walnut (Juglans regia L.). Scientia Horticulturae 194:160-167.	Genomic library enrichment	genomic DNA from J. regia cv.‘Maras¸ -18’
	R-AAAGACACGGCAGGTATTTC
CUJRB423	F-TTCGGAAACCATCCATTTG	(CT)20	60	175–205		Juglans regia L.	Topçu et al. 2015 Development of 185 polymorphic simple sequence repeat (SSR) markers from walnut (Juglans regia L.). Scientia Horticulturae 194:160-167.	Genomic library enrichment	genomic DNA from J. regia cv.‘Maras¸ -18’
	R-TCACGGAGGAAGAGAGTGG
CUJRB427	F-AGGGGTAAGTGTGGGAAAG	(GA)13	60	201–210		Juglans regia L.	Topçu et al. 2015 Development of 185 polymorphic simple sequence repeat (SSR) markers from walnut (Juglans regia L.). Scientia Horticulturae 194:160-167.	Genomic library enrichment	genomic DNA from J. regia cv.‘Maras¸ -18’
	R-AGAGCGGAGAGTTGAAAGG
CUJRB434	F-GCCTTGATTTCCTCATTTGTG	(TC)18TT(TC)8	60	223–237		Juglans regia L.	Topçu et al. 2015 Development of 185 polymorphic simple sequence repeat (SSR) markers from walnut (Juglans regia L.). Scientia Horticulturae 194:160-167.	Genomic library enrichment	genomic DNA from J. regia cv.‘Maras¸ -18’
	R-ACTTTGCTCGCCAGTCTTATG
CUJRB435	F-GAGAGGGGAAGAACAAGTGTT	(AG)4G(GA)10	58	152–176		Juglans regia L.	Topçu et al. 2015 Development of 185 polymorphic simple sequence repeat (SSR) markers from walnut (Juglans regia L.). Scientia Horticulturae 194:160-167.	Genomic library enrichment	genomic DNA from J. regia cv.‘Maras¸ -18’
	R-AGTTTCCTCACGAGCCTAGTT
CUJRB436	F-GAGATGGATATGCTGCATGTC	(AG)4AAAAG(GA)4C(AG)4	60	284–285		Juglans regia L.	Topçu et al. 2015 Development of 185 polymorphic simple sequence repeat (SSR) markers from walnut (Juglans regia L.). Scientia Horticulturae 194:160-167.	Genomic library enrichment	genomic DNA from J. regia cv.‘Maras¸ -18’
	R-CCAAGTTTGTTGAAGTTGATCC
CUJRB439	F-GGACATGGCTGAGTTAGAAGA	(TC)14	60	277–285		Juglans regia L.	Topçu et al. 2015 Development of 185 polymorphic simple sequence repeat (SSR) markers from walnut (Juglans regia L.). Scientia Horticulturae 194:160-167.	Genomic library enrichment	genomic DNA from J. regia cv.‘Maras¸ -18’
	R-GGCCTTTCATACTCTGTGTTG
CUJRB440	F-GGGGACAAAATAGAGAGTGG	(AG)16	60	173–195		Juglans regia L.	Topçu et al. 2015 Development of 185 polymorphic simple sequence repeat (SSR) markers from walnut (Juglans regia L.). Scientia Horticulturae 194:160-167.	Genomic library enrichment	genomic DNA from J. regia cv.‘Maras¸ -18’
	R-TTGGACTTACAACACCTCAAC
CUJRB441	F-CAATCGGTCCATTTTTGTG	(AG)14	58	212–233		Juglans regia L.	Topçu et al. 2015 Development of 185 polymorphic simple sequence repeat (SSR) markers from walnut (Juglans regia L.). Scientia Horticulturae 194:160-167.	Genomic library enrichment	genomic DNA from J. regia cv.‘Maras¸ -18’
	R-GTTTGCTTTCGTTATTTCTGG
CUJRB444	F-AGTGGGTTCTTCAGGGATAG	(GA)26	60	233–294		Juglans regia L.	Topçu et al. 2015 Development of 185 polymorphic simple sequence repeat (SSR) markers from walnut (Juglans regia L.). Scientia Horticulturae 194:160-167.	Genomic library enrichment	genomic DNA from J. regia cv.‘Maras¸ -18’
	R-TACACGACACCTCTTCCATAC
CUJRB446	F-AAGCCGATTACTTATTGCG	(AG)16	58	270–304		Juglans regia L.	Topçu et al. 2015 Development of 185 polymorphic simple sequence repeat (SSR) markers from walnut (Juglans regia L.). Scientia Horticulturae 194:160-167.	Genomic library enrichment	genomic DNA from J. regia cv.‘Maras¸ -18’
	R-GAAGCATTTCATAGGAGTGGT
CUJRB449	F-AGGAAAATCAATCGCTCCTTC	(CT)16	56	206–214		Juglans regia L.	Topçu et al. 2015 Development of 185 polymorphic simple sequence repeat (SSR) markers from walnut (Juglans regia L.). Scientia Horticulturae 194:160-167.	Genomic library enrichment	genomic DNA from J. regia cv.‘Maras¸ -18’
	R-TGCTTAGAATGTCTCGGACAAG
CUJRB450	F-AGCCTTGTGCTTTGGAGTAAA	(CT)14	58	171–193		Juglans regia L.	Topçu et al. 2015 Development of 185 polymorphic simple sequence repeat (SSR) markers from walnut (Juglans regia L.). Scientia Horticulturae 194:160-167.	Genomic library enrichment	genomic DNA from J. regia cv.‘Maras¸ -18’
	R-GAAAGGGTCTCGGTCTGAGTA
CUJRB453	F-ACGAAAACATCATCTCAAACTC	(CT)16	60	205–230		Juglans regia L.	Topçu et al. 2015 Development of 185 polymorphic simple sequence repeat (SSR) markers from walnut (Juglans regia L.). Scientia Horticulturae 194:160-167.	Genomic library enrichment	genomic DNA from J. regia cv.‘Maras¸ -18’
	R-CTCCACCACTCCCTCTTC
CUJRB462	F-CAATCCGTTTCTGAGACTTTC	(AG)14	58	183–197		Juglans regia L.	Topçu et al. 2015 Development of 185 polymorphic simple sequence repeat (SSR) markers from walnut (Juglans regia L.). Scientia Horticulturae 194:160-167.	Genomic library enrichment	genomic DNA from J. regia cv.‘Maras¸ -18’
	R-GGTTTTACATCAATCCGTGAG
CUJRB466	F-ACCCCATACCACCGAAAC	(CT)16	60	235–242		Juglans regia L.	Topçu et al. 2015 Development of 185 polymorphic simple sequence repeat (SSR) markers from walnut (Juglans regia L.). Scientia Horticulturae 194:160-167.	Genomic library enrichment	genomic DNA from J. regia cv.‘Maras¸ -18’
	R-GCCATTGTTGATGAAGGG
CUJRB467a	F-TCCTCCATGACTTTTTCAAG	(AG)14	58	195–201		Juglans regia L.	Topçu et al. 2015 Development of 185 polymorphic simple sequence repeat (SSR) markers from walnut (Juglans regia L.). Scientia Horticulturae 194:160-167.	Genomic library enrichment	genomic DNA from J. regia cv.‘Maras¸ -18’
	R-GATCCCTAACCTTTCCTTTG
CUJRB467b	F-CACGATTACGCTTAGTCTTAGG	(GA)11	58	291–303		Juglans regia L.	Topçu et al. 2015 Development of 185 polymorphic simple sequence repeat (SSR) markers from walnut (Juglans regia L.). Scientia Horticulturae 194:160-167.	Genomic library enrichment	genomic DNA from J. regia cv.‘Maras¸ -18’
	R-CATCCGAAACCTCTACTCG
CUJRB468	F-CGAACTTCCTTCTTCTTTGAG	(TC)19TG(AC)10	58	178–198		Juglans regia L.	Topçu et al. 2015 Development of 185 polymorphic simple sequence repeat (SSR) markers from walnut (Juglans regia L.). Scientia Horticulturae 194:160-167.	Genomic library enrichment	genomic DNA from J. regia cv.‘Maras¸ -18’
	R-GCGAAACCAGATCAATAATAGA
CUJRB470	F-GACAGGGCTGCTAGTGATGA	(GA)18	58	269–287		Juglans regia L.	Topçu et al. 2015 Development of 185 polymorphic simple sequence repeat (SSR) markers from walnut (Juglans regia L.). Scientia Horticulturae 194:160-167.	Genomic library enrichment	genomic DNA from J. regia cv.‘Maras¸ -18’
	R-TGCCATTGAATGAAATCGTAC
CUJRB477	F-ATCGCTTAGGGCATTGTG	(GA)19	58	115–117		Juglans regia L.	Topçu et al. 2015 Development of 185 polymorphic simple sequence repeat (SSR) markers from walnut (Juglans regia L.). Scientia Horticulturae 194:160-167.	Genomic library enrichment	genomic DNA from J. regia cv.‘Maras¸ -18’
	R-TCTCGGTTGGCATTTAGTC
CUJRB481	F-CCCAACGGAGATAGAATAATTC	(TC)17	60	138–187		Juglans regia L.	Topçu et al. 2015 Development of 185 polymorphic simple sequence repeat (SSR) markers from walnut (Juglans regia L.). Scientia Horticulturae 194:160-167.	Genomic library enrichment	genomic DNA from J. regia cv.‘Maras¸ -18’
	R-CGACAGAGCCTAGTGAGAAAC
CUJRB482	F-GCAGAAAAATAGGCAACACAA	(TC)14	56	277–299		Juglans regia L.	Topçu et al. 2015 Development of 185 polymorphic simple sequence repeat (SSR) markers from walnut (Juglans regia L.). Scientia Horticulturae 194:160-167.	Genomic library enrichment	genomic DNA from J. regia cv.‘Maras¸ -18’
	R-AACCCCATCATCCAAAGATAG
CUJRB483	F-GGAAAATAGTCTTTGGTTTGC	(GA)16	58	215–237		Juglans regia L.	Topçu et al. 2015 Development of 185 polymorphic simple sequence repeat (SSR) markers from walnut (Juglans regia L.). Scientia Horticulturae 194:160-167.	Genomic library enrichment	genomic DNA from J. regia cv.‘Maras¸ -18’
	R-ACAGAAGTGATGATGGGAGATA
CUJRB485a	F-CTGCTGATGATCGAGACATAG	(TA)9	58	257–278		Juglans regia L.	Topçu et al. 2015 Development of 185 polymorphic simple sequence repeat (SSR) markers from walnut (Juglans regia L.). Scientia Horticulturae 194:160-167.	Genomic library enrichment	genomic DNA from J. regia cv.‘Maras¸ -18’
	R-TAGCCTTCATTCAAGTGATGA
CUJRB485b	F-AACCGAAAGGGATGAAAGG	(GA)14	56	117–127		Juglans regia L.	Topçu et al. 2015 Development of 185 polymorphic simple sequence repeat (SSR) markers from walnut (Juglans regia L.). Scientia Horticulturae 194:160-167.	Genomic library enrichment	genomic DNA from J. regia cv.‘Maras¸ -18’
	R-TCAGCAGAAGCCGAATACA
CUJRB488	F-TCGGAATATCAAGTCATGCTC	(TA)8	56	174–176		Juglans regia L.	Topçu et al. 2015 Development of 185 polymorphic simple sequence repeat (SSR) markers from walnut (Juglans regia L.). Scientia Horticulturae 194:160-167.	Genomic library enrichment	genomic DNA from J. regia cv.‘Maras¸ -18’
	R-GAAGCTACCCTAATTTCAGTGC
CUJRB490	F-AGGGTGACAGTTCAAGTGTTG	(TC)19(TA)8	56	241–249		Juglans regia L.	Topçu et al. 2015 Development of 185 polymorphic simple sequence repeat (SSR) markers from walnut (Juglans regia L.). Scientia Horticulturae 194:160-167.	Genomic library enrichment	genomic DNA from J. regia cv.‘Maras¸ -18’
	R-ATGCAATCTATGTGCAATATGC
CUJRC001	F-AACAGCCAAGTGCGAGAC	(CAA)7	56	254–262		Juglans regia L.	Topçu et al. 2015 Development of 185 polymorphic simple sequence repeat (SSR) markers from walnut (Juglans regia L.). Scientia Horticulturae 194:160-167.	Genomic library enrichment	genomic DNA from J. regia cv.‘Maras¸ -18’
	R-TCCGATTTTCCCAAGTCC
CUJRC006	F-GAGGTCGCCACTGATAGAC	(AG)8	58	275–289		Juglans regia L.	Topçu et al. 2015 Development of 185 polymorphic simple sequence repeat (SSR) markers from walnut (Juglans regia L.). Scientia Horticulturae 194:160-167.	Genomic library enrichment	genomic DNA from J. regia cv.‘Maras¸ -18’
	R-TTGGGAGAGCAGAAGACTT
CUJRC012	F-AATCAAAAGGTCCCACTTAGA	(CAA)7(TAA)7	60	232–236		Juglans regia L.	Topçu et al. 2015 Development of 185 polymorphic simple sequence repeat (SSR) markers from walnut (Juglans regia L.). Scientia Horticulturae 194:160-167.	Genomic library enrichment	genomic DNA from J. regia cv.‘Maras¸ -18’
	R-AGAACCGTTGGAATAAACTTG
CUJRC105	F-AGCCTCCTCACTTTCCAAT	(AAC)8	54	267–281		Juglans regia L.	Topçu et al. 2015 Development of 185 polymorphic simple sequence repeat (SSR) markers from walnut (Juglans regia L.). Scientia Horticulturae 194:160-167.	Genomic library enrichment	genomic DNA from J. regia cv.‘Maras¸ -18’
	R-ATTCTTCTCCTTCATCGTCTTC
CUJRC108	F-CTCACCCTCTCTCTCTCAAAC	(AAC)8	56	173–179		Juglans regia L.	Topçu et al. 2015 Development of 185 polymorphic simple sequence repeat (SSR) markers from walnut (Juglans regia L.). Scientia Horticulturae 194:160-167.	Genomic library enrichment	genomic DNA from J. regia cv.‘Maras¸ -18’
	R-TAAATTGTGTAAGGCGATGTG
CUJRC116	F-GGGAATGGATGGATGGAC	(ACA)10	56	134–144		Juglans regia L.	Topçu et al. 2015 Development of 185 polymorphic simple sequence repeat (SSR) markers from walnut (Juglans regia L.). Scientia Horticulturae 194:160-167.	Genomic library enrichment	genomic DNA from J. regia cv.‘Maras¸ -18’
	R-TGCCAGGAATCTCGTCAG
CUJRC120	F-ACTGCCAAAATGTCAAAAAGAC	(AAT)4AT(AAT)5(AAC)8	60	316–321		Juglans regia L.	Topçu et al. 2015 Development of 185 polymorphic simple sequence repeat (SSR) markers from walnut (Juglans regia L.). Scientia Horticulturae 194:160-167.	Genomic library enrichment	genomic DNA from J. regia cv.‘Maras¸ -18’
	R-AGTGCTGAGCGATGGAGA
CUJRC123	F-CCGTTGTAATGTAGTTTATGGG	(AAC)7	60	171–187		Juglans regia L.	Topçu et al. 2015 Development of 185 polymorphic simple sequence repeat (SSR) markers from walnut (Juglans regia L.). Scientia Horticulturae 194:160-167.	Genomic library enrichment	genomic DNA from J. regia cv.‘Maras¸ -18’
	R-ACACGCACAAGTTTAAGGG
CUJRC124	F-CGCCTCAGTAGCAGTGAC	(AAC)7	58	302–313		Juglans regia L.	Topçu et al. 2015 Development of 185 polymorphic simple sequence repeat (SSR) markers from walnut (Juglans regia L.). Scientia Horticulturae 194:160-167.	Genomic library enrichment	genomic DNA from J. regia cv.‘Maras¸ -18’
	R-AGACTTTCAGTGGTTTGATGAC
CUJRC207	F-ATAAGCACAACCACGCATAAG	(AAC)8	58	260–292		Juglans regia L.	Topçu et al. 2015 Development of 185 polymorphic simple sequence repeat (SSR) markers from walnut (Juglans regia L.). Scientia Horticulturae 194:160-167.	Genomic library enrichment	genomic DNA from J. regia cv.‘Maras¸ -18’
	R-CCGAGATAAATGGGAGAGG
CUJRC307	F-GGTTACGAGTTCACCCAGTAC	(TTG)11	60	188–206		Juglans regia L.	Topçu et al. 2015 Development of 185 polymorphic simple sequence repeat (SSR) markers from walnut (Juglans regia L.). Scientia Horticulturae 194:160-167.	Genomic library enrichment	genomic DNA from J. regia cv.‘Maras¸ -18’
	R-TACCCTCCACAAAAGAGGTAG
CUJRC310	F-GCTGTTAGTGGAATCCCAACT	(TTG)7	60	162–172		Juglans regia L.	Topçu et al. 2015 Development of 185 polymorphic simple sequence repeat (SSR) markers from walnut (Juglans regia L.). Scientia Horticulturae 194:160-167.	Genomic library enrichment	genomic DNA from J. regia cv.‘Maras¸ -18’
	R-TAAACGTGATCGAAGTGAAATG
CUJRC313	F-GCTTCCATATACAATGCTATGC	(TTG)6	60	286–290		Juglans regia L.	Topçu et al. 2015 Development of 185 polymorphic simple sequence repeat (SSR) markers from walnut (Juglans regia L.). Scientia Horticulturae 194:160-167.	Genomic library enrichment	genomic DNA from J. regia cv.‘Maras¸ -18’
	R-ACTGGACACGTAAATGAACATC
CUJRC319	F-TTTGGGTTTCAGTTGTTGGAG	(TTG)9	58	314–321		Juglans regia L.	Topçu et al. 2015 Development of 185 polymorphic simple sequence repeat (SSR) markers from walnut (Juglans regia L.). Scientia Horticulturae 194:160-167.	Genomic library enrichment	genomic DNA from J. regia cv.‘Maras¸ -18’
	R-CATGAGATGCAAGGGAGAGAG
CUJRD005a	F-GTCGAACAACTCCCATGTG	(GAA)9	58	158–165		Juglans regia L.	Topçu et al. 2015 Development of 185 polymorphic simple sequence repeat (SSR) markers from walnut (Juglans regia L.). Scientia Horticulturae 194:160-167.	Genomic library enrichment	genomic DNA from J. regia cv.‘Maras¸ -18’
	R-CCAACTGGCACACTGATCT
CUJRD005b	F-CACAGCCATCATAGAAATCAC	(TC)6	50	240–244		Juglans regia L.	Topçu et al. 2015 Development of 185 polymorphic simple sequence repeat (SSR) markers from walnut (Juglans regia L.). Scientia Horticulturae 194:160-167.	Genomic library enrichment	genomic DNA from J. regia cv.‘Maras¸ -18’
	R-AGCGAACGAGGTAGAACAC
CUJRD008	F-GAAATCAGAAGATCGGATGAG	(TCT)18	56	235–284		Juglans regia L.	Topçu et al. 2015 Development of 185 polymorphic simple sequence repeat (SSR) markers from walnut (Juglans regia L.). Scientia Horticulturae 194:160-167.	Genomic library enrichment	genomic DNA from J. regia cv.‘Maras¸ -18’
	R-CGTGCTACTTGTCCATAACTTT
CUJRD009	F-CCATCATGTTTGAGCTGTTC	(AGA)4AAG(AGA)7T(GGA)3	54	302–306		Juglans regia L.	Topçu et al. 2015 Development of 185 polymorphic simple sequence repeat (SSR) markers from walnut (Juglans regia L.). Scientia Horticulturae 194:160-167.	Genomic library enrichment	genomic DNA from J. regia cv.‘Maras¸ -18’
	R-ACCTCCTCTAGGTTCTCGATC
CUJRD012	F-GTCCTTTCCTCCTCCATCTT	(TCT)6	56	264–267		Juglans regia L.	Topçu et al. 2015 Development of 185 polymorphic simple sequence repeat (SSR) markers from walnut (Juglans regia L.). Scientia Horticulturae 194:160-167.	Genomic library enrichment	genomic DNA from J. regia cv.‘Maras¸ -18’
	R-TAACGCACACTTATTTTCAAGC
CUJRD102	F-GACAGCAGCCTTATTTTGTAAC	(GAG)8	54	191–197		Juglans regia L.	Topçu et al. 2015 Development of 185 polymorphic simple sequence repeat (SSR) markers from walnut (Juglans regia L.). Scientia Horticulturae 194:160-167.	Genomic library enrichment	genomic DNA from J. regia cv.‘Maras¸ -18’
	R-TTCGTCCTCTTCTTCTTCAAC
CUJRD103	F-GGTAAGGTAAGCCGAATCAA	(TTC)6TCCTT(CTC)4	58	130–141		Juglans regia L.	Topçu et al. 2015 Development of 185 polymorphic simple sequence repeat (SSR) markers from walnut (Juglans regia L.). Scientia Horticulturae 194:160-167.	Genomic library enrichment	genomic DNA from J. regia cv.‘Maras¸ -18’
	R-ATGGCACTATGTGGGTCTATG
CUJRD104	F-GAGCCGATACTGCTGAACAG	(AAG)13	56	201–222		Juglans regia L.	Topçu et al. 2015 Development of 185 polymorphic simple sequence repeat (SSR) markers from walnut (Juglans regia L.). Scientia Horticulturae 194:160-167.	Genomic library enrichment	genomic DNA from J. regia cv.‘Maras¸ -18’
	R-ACGCGCATATCATAAACCTG
CUJRD107	F-AAAGGAAAGGAACGCAATAG	(AAG)8	52	223–237		Juglans regia L.	Topçu et al. 2015 Development of 185 polymorphic simple sequence repeat (SSR) markers from walnut (Juglans regia L.). Scientia Horticulturae 194:160-167.	Genomic library enrichment	genomic DNA from J. regia cv.‘Maras¸ -18’
	R-CCAAGGATGTGATGTCTGAC
CUJRD108	F-AGCATTATTCCATTACCATGTC	(TTC)7	58	312–316		Juglans regia L.	Topçu et al. 2015 Development of 185 polymorphic simple sequence repeat (SSR) markers from walnut (Juglans regia L.). Scientia Horticulturae 194:160-167.	Genomic library enrichment	genomic DNA from J. regia cv.‘Maras¸ -18’
	R-CGAGAGGAACTGAGAGTCG
CUJRD124	F-CTTCCAAGAGCAAGAAGATTC	(GTC)T(TCT)6TCC(TCT)8TCC(TCT)6	56	154–160		Juglans regia L.	Topçu et al. 2015 Development of 185 polymorphic simple sequence repeat (SSR) markers from walnut (Juglans regia L.). Scientia Horticulturae 194:160-167.	Genomic library enrichment	genomic DNA from J. regia cv.‘Maras¸ -18’
	R-GATTCGTTGTATCAATTCATCC
CUJRD204a	F-CAGCCAATCTTCTTCTGCTTC	(CTC)4	60	172–174		Juglans regia L.	Topçu et al. 2015 Development of 185 polymorphic simple sequence repeat (SSR) markers from walnut (Juglans regia L.). Scientia Horticulturae 194:160-167.	Genomic library enrichment	genomic DNA from J. regia cv.‘Maras¸ -18’
	R-GAGACCTACGACCACGATCAC
CUJRD204b	F-GTGGGTTTCCAACTTAAAAAC	(TC)6	60	150–155		Juglans regia L.	Topçu et al. 2015 Development of 185 polymorphic simple sequence repeat (SSR) markers from walnut (Juglans regia L.). Scientia Horticulturae 194:160-167.	Genomic library enrichment	genomic DNA from J. regia cv.‘Maras¸ -18’
	R-AGAAGATTGGCTGGGATAAG
CUJRD208	F-CTGGTTCACTGGTTCAGTCAC	(GAA)6	58	170–186		Juglans regia L.	Topçu et al. 2015 Development of 185 polymorphic simple sequence repeat (SSR) markers from walnut (Juglans regia L.). Scientia Horticulturae 194:160-167.	Genomic library enrichment	genomic DNA from J. regia cv.‘Maras¸ -18’
	R-TCGTTCCATATTTCCAAGTTG
CUJRD215	F-ACGGGTGACTCTTCTTTATCTT	(TCT)6A(CTT)4	58	268–283		Juglans regia L.	Topçu et al. 2015 Development of 185 polymorphic simple sequence repeat (SSR) markers from walnut (Juglans regia L.). Scientia Horticulturae 194:160-167.	Genomic library enrichment	genomic DNA from J. regia cv.‘Maras¸ -18’
	R-TGATGGAGGAACAATCTGAC
CUJRD223	F-GGGAAGAGATGCCTGACAC	(TTC)10	56	296–317		Juglans regia L.	Topçu et al. 2015 Development of 185 polymorphic simple sequence repeat (SSR) markers from walnut (Juglans regia L.). Scientia Horticulturae 194:160-167.	Genomic library enrichment	genomic DNA from J. regia cv.‘Maras¸ -18’
	R-CAAGTTGACACGATGAAAGAAC
CUJRD314	F-GGTGCCATTTTGAATAGAAAC	(TCT)4TC(CTT)4	60	308–311		Juglans regia L.	Topçu et al. 2015 Development of 185 polymorphic simple sequence repeat (SSR) markers from walnut (Juglans regia L.). Scientia Horticulturae 194:160-167.	Genomic library enrichment	genomic DNA from J. regia cv.‘Maras¸ -18’
	R-AGCCGTGGATAAGAGAAGTG
CUJRD315	F-GATAAAGCACCCTATTTGTGAG	(GAA)8	58	139–142		Juglans regia L.	Topçu et al. 2015 Development of 185 polymorphic simple sequence repeat (SSR) markers from walnut (Juglans regia L.). Scientia Horticulturae 194:160-167.	Genomic library enrichment	genomic DNA from J. regia cv.‘Maras¸ -18’
	R-CCAAACTTCATGCAGACTATG
CUJRD322	F-AAAGGTGGAAGGTGGTAGTG	(AGA)6	56	297–300		Juglans regia L.	Topçu et al. 2015 Development of 185 polymorphic simple sequence repeat (SSR) markers from walnut (Juglans regia L.). Scientia Horticulturae 194:160-167.	Genomic library enrichment	genomic DNA from J. regia cv.‘Maras¸ -18’
	R-CGACGCCGTTTTTATGTAG
CUJRD324	F-GCTCACGACTTGAAAGAGTG	(AAG)7	60	269–278		Juglans regia L.	Topçu et al. 2015 Development of 185 polymorphic simple sequence repeat (SSR) markers from walnut (Juglans regia L.). Scientia Horticulturae 194:160-167.	Genomic library enrichment	genomic DNA from J. regia cv.‘Maras¸ -18’
	R-CCTTAGGGCTTCATCACTTT
CUJRD401	F-TTGGTGGGTTTACATCGTAG	(TCT)8	60	254–261		Juglans regia L.	Topçu et al. 2015 Development of 185 polymorphic simple sequence repeat (SSR) markers from walnut (Juglans regia L.). Scientia Horticulturae 194:160-167.	Genomic library enrichment	genomic DNA from J. regia cv.‘Maras¸ -18’
	R-CGAGAGAAGAAATCAGAGACG
CUJRD405	F-GTCGGTCGTTCCTGACTT	(CTT)4	60	108–138		Juglans regia L.	Topçu et al. 2015 Development of 185 polymorphic simple sequence repeat (SSR) markers from walnut (Juglans regia L.). Scientia Horticulturae 194:160-167.	Genomic library enrichment	genomic DNA from J. regia cv.‘Maras¸ -18’
	R-AGGACGGCTTCACAGTTC
CUJRD408	F-GAAGGCATGGTATCCTATGAC	(GAA)12	60	158–175		Juglans regia L.	Topçu et al. 2015 Development of 185 polymorphic simple sequence repeat (SSR) markers from walnut (Juglans regia L.). Scientia Horticulturae 194:160-167.	Genomic library enrichment	genomic DNA from J. regia cv.‘Maras¸ -18’
	R-CAATTTGCTCGACACATTAAG
CUJRD410	F-TCCTTCACCTCCAAAACAG	(CTT)7	60	202–203		Juglans regia L.	Topçu et al. 2015 Development of 185 polymorphic simple sequence repeat (SSR) markers from walnut (Juglans regia L.). Scientia Horticulturae 194:160-167.	Genomic library enrichment	genomic DNA from J. regia cv.‘Maras¸ -18’
	R-CGGCTACTCCTCCACAAG
CUJRD418	F-CAAAATCCCTCTGTGGTGAT	(TTC)4TG(CTT)4	60	215–218		Juglans regia L.	Topçu et al. 2015 Development of 185 polymorphic simple sequence repeat (SSR) markers from walnut (Juglans regia L.). Scientia Horticulturae 194:160-167.	Genomic library enrichment	genomic DNA from J. regia cv.‘Maras¸ -18’
	R-CCTTCAACAAAGACCCTCTG
CUJRD431	F-CTTGTGGCAATCGAGTGA	(GAA)9	60	158–161		Juglans regia L.	Topçu et al. 2015 Development of 185 polymorphic simple sequence repeat (SSR) markers from walnut (Juglans regia L.). Scientia Horticulturae 194:160-167.	Genomic library enrichment	genomic DNA from J. regia cv.‘Maras¸ -18’
	R-TGCTAAAACAAATAACCTGGTG
CUJRD436	F-TTGCAGTTACAGAGGAAGAAGC	(AAG)8	56	227–232		Juglans regia L.	Topçu et al. 2015 Development of 185 polymorphic simple sequence repeat (SSR) markers from walnut (Juglans regia L.). Scientia Horticulturae 194:160-167.	Genomic library enrichment	genomic DNA from J. regia cv.‘Maras¸ -18’
	R-TATCGAATCGGGTGATTTTATG
CUJRD437	F-TCCCCGAATGGAGAGTGT	(GAA)10	60	272–283		Juglans regia L.	Topçu et al. 2015 Development of 185 polymorphic simple sequence repeat (SSR) markers from walnut (Juglans regia L.). Scientia Horticulturae 194:160-167.	Genomic library enrichment	genomic DNA from J. regia cv.‘Maras¸ -18’
	R-CGAGGTAAACGGATAGAGGC
CUJRD438	F-CGGCAGGTTCTTCTATCG	(TTC)5C(TCT)3	56	195–216		Juglans regia L.	Topçu et al. 2015 Development of 185 polymorphic simple sequence repeat (SSR) markers from walnut (Juglans regia L.). Scientia Horticulturae 194:160-167.	Genomic library enrichment	genomic DNA from J. regia cv.‘Maras¸ -18’
	R-CAGGGTTTTCCCAGTCAC
CUJRD439	F-CGGGACTGGAGTTTACTTTG	(AAG)10	60	222–225		Juglans regia L.	Topçu et al. 2015 Development of 185 polymorphic simple sequence repeat (SSR) markers from walnut (Juglans regia L.). Scientia Horticulturae 194:160-167.	Genomic library enrichment	genomic DNA from J. regia cv.‘Maras¸ -18’
	R-AAATGATGATGTCTGGTCTCTG
CUJRD442	F-TGCTCGCTATTGGTTTCTATT	(TCC)6TTTTTCT(TC)9	60	296–322		Juglans regia L.	Topçu et al. 2015 Development of 185 polymorphic simple sequence repeat (SSR) markers from walnut (Juglans regia L.). Scientia Horticulturae 194:160-167.	Genomic library enrichment	genomic DNA from J. regia cv.‘Maras¸ -18’
	R-GCCACAAGACTTTCTCTTCAC
CUJRD450a	F-AATTACTGGACGCATTTATGAC	(TCT)7	60	255–264		Juglans regia L.	Topçu et al. 2015 Development of 185 polymorphic simple sequence repeat (SSR) markers from walnut (Juglans regia L.). Scientia Horticulturae 194:160-167.	Genomic library enrichment	genomic DNA from J. regia cv.‘Maras¸ -18’
	R-CAAAGGATCAATCAAGGAAAC
CUJRD450b	F-CACATTCAATGCACTCTCATAA	(TC)5	60	200–216		Juglans regia L.	Topçu et al. 2015 Development of 185 polymorphic simple sequence repeat (SSR) markers from walnut (Juglans regia L.). Scientia Horticulturae 194:160-167.	Genomic library enrichment	genomic DNA from J. regia cv.‘Maras¸ -18’
	R-TAATAATGGCCGATTAACACAG
CUJRD458a	F-CGTCTTCTTCGGTAAGTGTC	(CA)8A(TC)4	60	148–154		Juglans regia L.	Topçu et al. 2015 Development of 185 polymorphic simple sequence repeat (SSR) markers from walnut (Juglans regia L.). Scientia Horticulturae 194:160-167.	Genomic library enrichment	genomic DNA from J. regia cv.‘Maras¸ -18’
	R-TGGTAACAAATGGAATAGCAG
CUJRD458b	F-GGCATCCCCTGTTTATACAT	(TTC)10	60	192–206		Juglans regia L.	Topçu et al. 2015 Development of 185 polymorphic simple sequence repeat (SSR) markers from walnut (Juglans regia L.). Scientia Horticulturae 194:160-167.	Genomic library enrichment	genomic DNA from J. regia cv.‘Maras¸ -18’
	R-CCCAAATATGGAGATCCTATG
CUJRD462	F-TGCTCATTTTCATCCACTATC	(GAA)8	60	251–269		Juglans regia L.	Topçu et al. 2015 Development of 185 polymorphic simple sequence repeat (SSR) markers from walnut (Juglans regia L.). Scientia Horticulturae 194:160-167.	Genomic library enrichment	genomic DNA from J. regia cv.‘Maras¸ -18’
	R-ACTTCCTCTCCTTCCTCTTTC
CUJRD465	F-CGATCAAACTTCTCAGTCATTG	(CT)6	56	129–137		Juglans regia L.	Topçu et al. 2015 Development of 185 polymorphic simple sequence repeat (SSR) markers from walnut (Juglans regia L.). Scientia Horticulturae 194:160-167.	Genomic library enrichment	genomic DNA from J. regia cv.‘Maras¸ -18’
	R-TCCGTATCCATTTCTTGTTACC
CUJRD481	F-CCCATCTTAGTCCACCGAC	(TTC)7	56	318–328		Juglans regia L.	Topçu et al. 2015 Development of 185 polymorphic simple sequence repeat (SSR) markers from walnut (Juglans regia L.). Scientia Horticulturae 194:160-167.	Genomic library enrichment	genomic DNA from J. regia cv.‘Maras¸ -18’
	R-AAATCCTAAAGGCAACTGTCC
CUJRD487	F-GTCAGGATACACGCAAAGATC	(AAG)8	60	269–278		Juglans regia L.	Topçu et al. 2015 Development of 185 polymorphic simple sequence repeat (SSR) markers from walnut (Juglans regia L.). Scientia Horticulturae 194:160-167.	Genomic library enrichment	genomic DNA from J. regia cv.‘Maras¸ -18’
	R-TGACAAAGTCAAGGGTTGAGT
CUJRD489	F-TGTTGGGTCAGATTGTGGA	(TCT)6(TC)5	60	297–329		Juglans regia L.	Topçu et al. 2015 Development of 185 polymorphic simple sequence repeat (SSR) markers from walnut (Juglans regia L.). Scientia Horticulturae 194:160-167.	Genomic library enrichment	genomic DNA from J. regia cv.‘Maras¸ -18’
	R-GCCCCTAACCGCATAAAG
CUJRD490	F-GCAAAGACCCTTGTATTGAA	(AAG)8G(AGA)3	60	198–201		Juglans regia L.	Topçu et al. 2015 Development of 185 polymorphic simple sequence repeat (SSR) markers from walnut (Juglans regia L.). Scientia Horticulturae 194:160-167.	Genomic library enrichment	genomic DNA from J. regia cv.‘Maras¸ -18’
	R-CTCACTTCTCCAACCATCTATC
CUJRD494	F-TGCGTGTTGGATCACTAAC	(GAA)3G(GAA)3(GAA)3	60	215–228		Juglans regia L.	Topçu et al. 2015 Development of 185 polymorphic simple sequence repeat (SSR) markers from walnut (Juglans regia L.). Scientia Horticulturae 194:160-167.	Genomic library enrichment	genomic DNA from J. regia cv.‘Maras¸ -18’
	R-GGGTTTCATCACTTTCCCT
CUJRD495	F-CCAAATTGGGAAGCAGAATT	(TCC)8	60	164–176		Juglans regia L.	Topçu et al. 2015 Development of 185 polymorphic simple sequence repeat (SSR) markers from walnut (Juglans regia L.). Scientia Horticulturae 194:160-167.	Genomic library enrichment	genomic DNA from J. regia cv.‘Maras¸ -18’
	R-ATGCAAAATCCTGAAATCGTG
JC6576	F: ATCTCTTGCTCCCACACACG	(CAA)7	55	200-218		Juglans cathayensis L.	Dang et al. 2015 Identification, development, and application of 12 polymorphic EST-SSR markers for an endemic Chinese walnut (Juglans cathayensis L.) using next-generation sequencing technology. Biochemical Systematics and Ecology 60:74-80. Identification, development, and application of 12 polymorphic EST-SSR markers for an endemic Chinese walnut (Juglans cathayensis L.) using next-generation s…	NGS	Transcriptome
	R: AAGCCAAACCGAATCCCCAA
JC9827	F: TCCTTCGCCGCTTTATCGAA	(AG)11	55	196-204		Juglans cathayensis L.	Dang et al. 2015 Identification, development, and application of 12 polymorphic EST-SSR markers for an endemic Chinese walnut (Juglans cathayensis L.) using next-generation sequencing technology. Biochemical Systematics and Ecology 60:74-80.	NGS	Transcriptome
	R: CTGAGCCCGACACCATCTC
JC4088	F: TCTGGGGCCTCCTGTATCAA	(AAG)7	55	300-318		Juglans cathayensis L.	Dang et al. 2015 Identification, development, and application of 12 polymorphic EST-SSR markers for an endemic Chinese walnut (Juglans cathayensis L.) using next-generation sequencing technology. Biochemical Systematics and Ecology 60:74-80.	NGS	Transcriptome
	R: GAATCCCCTGGCCATAGCTC
JC4535	F: CTTTGCTGGCCTTGTTGGTC	(ATA)7	53	174-186		Juglans cathayensis L.	Dang et al. 2015 Identification, development, and application of 12 polymorphic EST-SSR markers for an endemic Chinese walnut (Juglans cathayensis L.) using next-generation sequencing technology. Biochemical Systematics and Ecology 60:74-80.	NGS	Transcriptome
	R: CATCACCCGAGTCCGTTTCA
JC3412	F: ACTAACGAACACGCCGGAAT	(AAAC)6	55	150-162		Juglans cathayensis L.	Dang et al. 2015 Identification, development, and application of 12 polymorphic EST-SSR markers for an endemic Chinese walnut (Juglans cathayensis L.) using next-generation sequencing technology. Biochemical Systematics and Ecology 60:74-80.	NGS	Transcriptome
	R: CCCCAGAAACTTTCCTCGGG
JC2995	F: AACTGTTGCCGGAGCTTTCT	(GA)10	55	248-268		Juglans cathayensis L.	Dang et al. 2015 Identification, development, and application of 12 polymorphic EST-SSR markers for an endemic Chinese walnut (Juglans cathayensis L.) using next-generation sequencing technology. Biochemical Systematics and Ecology 60:74-80.	NGS	Transcriptome
	R: TGGGATAACACCACATGCAGT
JC7329	F: TGCAGCGCATCAGTGAGTTA	(TGA)8	55	330-363		Juglans cathayensis L.	Dang et al. 2015 Identification, development, and application of 12 polymorphic EST-SSR markers for an endemic Chinese walnut (Juglans cathayensis L.) using next-generation sequencing technology. Biochemical Systematics and Ecology 60:74-80.	NGS	Transcriptome
	R: ACGCTCGAGTGTAGTAGCAAG
JC5411	F: AAGCTGTTTGTGCCAAAAGC	(GAT)7	55	300-315		Juglans cathayensis L.	Dang et al. 2015 Identification, development, and application of 12 polymorphic EST-SSR markers for an endemic Chinese walnut (Juglans cathayensis L.) using next-generation sequencing technology. Biochemical Systematics and Ecology 60:74-80.	NGS	Transcriptome
	R: TTCTAGCGAGAATTCCGGCC
JC8125	F: AGCAACCAGAGCAGAGCATT	(TCT)7	55	254-266		Juglans cathayensis L.	Dang et al. 2015 Identification, development, and application of 12 polymorphic EST-SSR markers for an endemic Chinese walnut (Juglans cathayensis L.) using next-generation sequencing technology. Biochemical Systematics and Ecology 60:74-80.	NGS	Transcriptome
	R: AACCTCAACACCAACTATGCT
JC1151	F: AAGCTGTTTGTGCCAAAAGC	(AGT)7	53	213-249		Juglans cathayensis L.	Dang et al. 2015 Identification, development, and application of 12 polymorphic EST-SSR markers for an endemic Chinese walnut (Juglans cathayensis L.) using next-generation sequencing technology. Biochemical Systematics and Ecology 60:74-80.	NGS	Transcriptome
	R: TTCTAGCGAGAATTCCGGCC
JC3304	F: CGAAATGACCAAAGGCCAGC	(CT)10	53	270-284		Juglans cathayensis L.	Dang et al. 2015 Identification, development, and application of 12 polymorphic EST-SSR markers for an endemic Chinese walnut (Juglans cathayensis L.) using next-generation sequencing technology. Biochemical Systematics and Ecology 60:74-80.	NGS	Transcriptome
	R: GCCATTGGTGATGCTGGAAG
JC4833	F: GAGGAGTTGGTGAAGGAGGC	(GTC)7	53	214-226		Juglans cathayensis L.	Dang et al. 2015 Identification, development, and application of 12 polymorphic EST-SSR markers for an endemic Chinese walnut (Juglans cathayensis L.) using next-generation sequencing technology. Biochemical Systematics and Ecology 60:74-80.	NGS	Transcriptome
	R: CGCAAGGAAGCTAAAACCCA
ZMZ11-2	F:CCAGAACCAGGAGCCAGCAA	(CTG)5		160
	R:GACCATCGGCCCGAAAGTAA
JUG-13	F:GAAGAGACTCCGTTGCCACA	(GGA)5		240-250
	R:ACTCCGTCGTTTCCCTGAAC
JSI-15	F:ATGAGAGCCAGCCAACAGAC	(TC)6		180-220
	R:CGAGCGAGCAAGAGAGAGAG
JSI-63	F:TCCGGACAACTCCTCATCCT	(CTA)6		180-200
	R:CTCTCCGCCGAGTCATGTAC
JSI-71	F:AGCTAGCTCTCAAACAACAAGC	(GCAGTA)8		135-155
	R:ACAAACATGGCAACCTTCGTG
JSI-73	F:AGCTCAACGGTCAAGGAAGG	(TGCTCG)5		160-175
	R:GGAGAGAGAGAGCTCGGCTA
JRE-28	F:CCGGGAAGCTCAGTTCAAGA	(AAG)5		150-170
	R:GGTTCTTCCGCAGTTGGTCT
JRE-46	F:GCCTCTCCTCGTGCTCATTT	(GAA)18		190-220
	R:ACTCGCTACTTTTCAGGCCC
cons_gr1007_3	F:TTGGCCAGCCCTTATCCAC	(GGA)5		114
	R:AACATGGGCTCTAGAAATACGAA
cons_gr10890_2	F:CTGGGATCCAGCGAACTCG	(AAT)13		198
	R:TTCCTGAAACTGATTCCCTCTAAA
cons_gr11608_2	F:TTTGGGTGTGGGCTCATGAA	(ATT)8		130
	R:AGAAGTGTGAAATGCGCAAGA
cons_gr11633_2	F:GCCATCAGTTGCGTTCGAAA	(TCA)5		111
	R:GGCAAGCTTGGTCTTCCTGA
cons_gr11992_2	F:ACCATCTTAGAAATTGGTATTCGTATG	(TTA)5		90
	R:GCAAATGTATTCTTTGCGATTGACC
cons_gr12142_3	F:AAAGTTGCTCCTCAGCTTGG	(ATC)7		290
	R:TAATTAGCAATGAACAGATGGTGG
cons_gr12406_2	F:GTCCCTGGACGCTTTGATTAA	(CTT)5		190
	R:TCATGAGACAGTCAGTGGACA
cons_gr12736_4	F:CCATAATGCCGCCGCTCC	(AGA)5		179
	R:CGACCAGACACAACCCATGA
cons_gr12911_2	F:CTTTCGGGCTCCAGTCTTGA	(TAT)5		188
	R:ATAACAGACCGCACATGCCC
cons_gr13282_3	F:AGCTTAGCTTGTTCTTTGTCAAG	(AAT)8		125
	R:TCGTGAAGCTGGAATTTCATGC
cons_gr13326_3	F:GCCACTGTCTTCACTGGGAG	(CTT)5		219
	R:CGCAAAGGACAACAGCCAAT
cons_gr13567_2	F:TGTAGAATAAGAATTCAGATCCCATGC	(TAT)8		90
	R:AGCTACTGGCATTTGATCCG
cons_gr13583_2	F:CGATGCCTGAAGTTTGCCAG	(ACT)5		275
	R:CGTTCGTGAACTGTGAAGCC
cons_gr13612_2	F:CCAGACGGGTCCAGGTAT	(AGC)8		127
	R:GCCTTAGAGGTCAAGAATCCGA
cons_gr13632_2	F:TGTCATAATATTAAACCCAATCCGTG	(TAT)10		101
	R:CCATGAGAAAGGCTGGATTTGT
cons_gr13715_2	F:ACCACTCTGGGATCCCTCTG	(TCG)5		224
	R:CGGGACACAAAGTATGGGCT
cons_gr1382_3	F:CCGAAGTCTAAACCCGCAGT	(GAA)6		148
	R:TCACAAGCTCTTCGTCCGTC
cons_gr13851_4	F:TGACGAGGTTTACCAGATGGG	(GAA)5		92
	R:CGTTCTTCTTTCAGAGTGCTGTT
cons_gr13991_2	F:TAGCAATCAGAGGAAGCGCC	(CAG)5		194
	R:TCCACCCTTGAAACACGTGT
cons_gr1414_4	F:ACGAACCCTGGAAGCCAAAT	(CGA)5		233
	R:ACCACGAAGGCCTACAACTG
cons_gr14159_2	F:TCAACATTGGCGAGGTGACA	(TTA)7		147
	R:AGGCAAGTCTACTTCTTTCCCT
cons_gr14224_2	F:CCATGGATGGGTTGGATGTG	(TAA)7		133
	R:TCCGGCTGGAACTTGTAAACT
cons_gr1443_3	F:AAGGAGCCCAAAGAACGACA	(GCA)5		191
	R:GGCAGAAGATGATCATCAAAGTT
cons_gr14846_2	F:GAGTTTGACATCTGCGGCCT	(AGA)5		299
	R:TCCTCTGGCGAAGAAGCATG
cons_gr15062_2	F:ACTCGGAAGTGTTACAGGCC	(CCT)5		151
	R:GGAGGGCGAGTTGGGATATG
cons_gr15343_3	F:GCAAAGCGCGGTGAAATACA	(AAT)11		295
	R:AGGAGACTGCAGAGTAGTAGAA
cons_gr154_6	F:AGATGATTTATGGCAGCCAATGA	(AAG)7		228
	R:TGCTGGGTAAACGCATGAGT
cons_gr15511_2	F:CCCTGCATGCAATCAATCACA	(AGT)5		108
	R:ATGGGACGAGTGATGGACTC
cons_gr15786_2	F:AGACTTATGAAGTGAATTACGACCT	(ATA)6		95
	R:AAGTGGCTAGAGCTCGTATATTT
cons_gr16343_2	F:CGTCTTCCTAATTCCGCTGC	(AGA)7		300
	R:ACTCCTTTGGGTTCTGCACC
cons_gr1657_2	F:TCTCGTATCAGATGCCGACTC	(TCT)6		199
	R:CTCCCGTTCCCTGAATTGCT
cons_gr16638_2	F:TCACATCCATCCTTGGCTCC	(TCT)7		253
	R:TGGACAATTGATTAAAGGCCATGT
cons_gr16756_2	F:GCTCCTTGGAGCCTTCTTTCT	(TCT)10		227
	R:GGAAGAACCACCACTTGCGA
cons_gr17020_2	F:GCTTGTAGATATTTAATCCTCGCTG	(TTA)10		111
	R:TTGGTGGCTTTCAGCGATTG
cons_gr17060_2	F:TGGGAATGAGGATTGCTGGA	(TTA)6		115
	R:CTCTATAAAGGCATCCAATCTATTTGT
cons_gr17088_3	F:TCCAGTTCTTTCTCATAGTTAGAAACC	(AAT)9		91
	R:CGCCGTTTGGATCCGAATTT
cons_gr17265_2	F:GCGTAGGGATGAGCCTCTTC	(CTT)5		296
	R:CCTACATACCCAGGCGTTTCA
cons_gr1755_3	F:GAGGAAGAAGAGATGAAGACGA	(GAA)6		91
	R:CCCTTTCTCTATAATCCAATGAAATCC
cons_gr1759_2	F:ATGCCGTACTTATGCTGCCG	(AAT)10		129
	R:CCTGATAAACGTCCATTTATTATCTCG
cons_gr17695_3	F:AAGGGCGCTCAGATGGTTC	(GAT)5		283
	R:GCTTCTGGATTACTGTGAAGATGG
cons_gr17716_3	F:TTGTAGGCCACTTGTACCAAT	(TTC)6		139
	R:GCATGCAAAGAAAGGTCATGAGT
cons_gr17721_3	F:GGGATAAGAAGCAAGCCAATCA	(GAA)6		299
	R:CCCACTCCTGTTAGACATGCA
cons_gr17802_3	F:GCATAGGAAACCTCAGATATTTGCA	(CAA)5		290
	R:GAGTGTCTGATCTAAATGGGTCTC
cons_gr17810_2	F:GGAAGAGGAGGCTCTAACCCT	(GTG)7		109
	R:TGCCACTCCTCCTAGAGACC
cons_gr1815_3	F:TTCGACCGCGTTTCCAGTTA	(TTC)7		120
	R:CCAGACTCACGGTCAGTTCC
cons_gr1817_3	F:GGAAGACCCTTGAGTCCAAC	(AAT)5		300
	R:CGTGGCTTGAATGTTGCAGT
cons_gr19423_2	F:TGGATCACTTCATGGGAAACACA	(AAT)5		113
	R:TCGTGCTTTCATGGGTATCGA
cons_gr19455_2	F:AAAGGTGGGTAATGAGGGCG	(AAG)10		92
	R:GCTTCCTCTTCCGCTTACCT
cons_gr19524_2	F:GGTCAAGTTACCAAGATAATCACGC	(TTA)7		101
	R:CAGAAACTTCTGCAGGTTATCTTT
cons_gr20011_2	F:TCTCCGGGTAGACTAAAGGTGA	(AAC)6		126
	R:CCTTGATGGAAGGTGAGCCA
cons_gr20374_2	F:TTACTTTGCAACTGTATAGCCAAA	(TAA)8		193
	R:GTTCAACTAATTCAAAGGTACATAGCT
cons_gr20621_2	F:ACCCGAGATTCTCACAAACCG	(TCT)8		256
	R:TCCTACAGGACAGGGCTAGA
cons_gr20966_2	F:ACCCTAGCTCTGAGAAGCCC	(AAG)7		183
	R:GCCCTTCCACGGTTGAGATT
cons_gr21023_2	F:GAACATCAGGTAATGTGAAGCTGT	(TTA)11		140
	R:TCAAGCTGGACTCTTGGGTC
cons_gr21206_2	F:TGGTCATCATACTCGTGCGG	(TTA)6		199
	R:AGACCGTGAGCATTACAGTGT
cons_gr21234_3	F:ACGCTCTAGATTAAGCTTATGGT	(TTA)6		164
	R:GGGCTTGATTCTCTAACCTATGC
cons_gr21830_3	F:ATGACAAGACTCTTTGTTGCTGC	(AAT)8		140
	R:CATGCTCATTATGATAGCGGCA
cons_gr21891_3	F:GACAGGCAGCATAGCGCATA	(TAC)5		202
	R:CCTAGTCATGATCGATGCCGT
cons_gr21924_2	F:CGAGGCCCTCCAAGATTCAA	(CCT)5		115
	R:TGCAGCCATTATTGCAACCC
cons_gr21927_2	F:CCATGAAGTGGTCTGGGAAATG	(TTC)12		108
	R:TCTCGCACTTTCCACCTTAC
cons_gr22002_2	F:TGCAGAGCTGGAGATAGTATAAAG	(CAA)5		234
	R:GACGGTTTCGAGTCCCTCTC
cons_gr22007_2	F:TGATCTGCGGCCATTCATGT	(GAA)5		110
	R:AATCCACACTTTCTCAAGTTTCTTT
cons_gr22475_2	F:CCCTTCCAGATTTGCTTTCTCC	(GAA)5		140
	R:CAAGCCCAATATGCCTGTGT
cons_gr22566_2	F:CCGCCTCTCGATTCACCAAT	(TCT)6		122
	R:ACCTTCATTTCCATTGGGAGCA
cons_gr22691_2	F:ACATGTCATCTCCTCGGCCT	(TCT)5		124
	R:AGGGAGAATTCGATCCGAGA
cons_gr2332_3	F:TGTCGAACCTGTAGCAGTGT	(GAT)5		294
	R:TGCATTCTAGTTGCTTTGGTGT
cons_gr23329_2	F:TGCACGATGCTTAGCAGTCA	(TTC)5		299
	R:GTGTTGTAGATCGTCTAGATAGTGG
cons_gr23330_2	F:TCCTTCTTTAGCCTACCGTCTT	(ATA)5		161
	R:AGAGTAGCGCATACAAAGCA
cons_gr23815_2	F:TGAAGCTCAGGGATGTGACG	(CTG)7		180
	R:CGCGACCTAAGGCAATCCAA
cons_gr24105_2	F:CCGAGCATTTGACTATGTTGCA	(AAT)8		156
	R:TGTCACTATACATGGAACGGACA
cons_gr24123_2	F:TGGACCTCCATTCGTTCCATC	(AAT)5		255
	R:CTCCCATCCCACAAAGCGAT
cons_gr24171_2	F:ACTTAGGGTCCCACCATTGC	(ATA)8		299
	R:AATATGTCCAACTACACTACACGT
cons_gr24172_2	F:GGACCAAGGAGTGCGAATGA	(TGG)5		97
	R:GTCATGCCGATAACAACCGC
cons_gr24195_2	F:TTGATGAGCGGAAAGGCCAT	(TGC)6		185
	R:CCCTGTTTGTCGCCTTGAGA
cons_gr24918_3	F:ATGAACGACATTGAGAACTCGT	(AAT)10		99
	R:GGGAGGACATCTCATTGGTGT
cons_gr2507_4	F:TGGACTTGAGCCCATGATGG	(GGT)6		97
	R:GTCCTTGCTACTCTACTCTTTGCT
cons_gr25221_2	F:GCGGGAAATGTAATGATAGTCACT	(TAA)8		95
	R:TCTGACTGTATGCAGCAGAACT
cons_gr25586_2	F:TCATCTGTTGAGTGGACGCA	(TCC)6		151
	R:AGGAAGTGGTTGCGGTTCAT
cons_gr26198_2	F:CCACTTGTTGCATGCATGGG	(ATT)15		131
	R:GGGACCATGGACAAGAACCA
cons_gr26315_2	F:GGCCAGGACACCGTTTAAGA	(GAA)7		120
	R:GGGTTTGGGCGGTTGAGAAT
cons_gr26490_3	F:GTACCCGCACCCACCATTT	(TTC)6		133
	R:CGTCAGAGGGATCCGATTCAC
cons_gr2679_4	F:AAAGAATCTCCTCAAAGCAGTGT	(TTC)5		242
	R:TGACGCTTGTTGGACGTACT
cons_gr26819_2	F:GTTTGGATAGAGGAAGGACCCT	(AAT)8		158
	R:TGATCAGTGGCAATAGCTGGG
cons_gr26990_2	F:GCTTAGGTTTATTTATATTCGAGATGC	(GAT)6		172
	R:GGATTGCCTGTGATCATAGCT
cons_gr27083_2	F:CTCACTCAGAGCTGCATCCC	(GGA)7		97
	R:AGTGGACCCTTGTAACTGGA
cons_gr27350_2	F:CTCCAGACCCACTGCCATAC	(CCA)6		119
	R:AGGGAATGGTGCTGGCTTAG
cons_gr27560_2	F:TCTTCTCGCTAGTCCCTACGA	(GCT)5		137
	R:CCTTCAACGAGTGCGGAACA
cons_gr27626_2	F:GCAACAACTATGCGAGACTGAC	(ATA)5		271
	R:AGATGGCTGGCTTCTTTGTCA
cons_gr27698_2	F:CGTTAACCTGCTGCATGCTC	(CTC)5		193
	R:CCTGAAGAAGAGTCATGTGCTG
cons_gr27868_2	F:GGATCAGAGTGGCGGAGAAG	(GGA)5		90
	R:ACGGAGCTGCTATGCCTATG
cons_gr27917_2	F:GCTTTAGATGGCCACAAGCG	(GAT)8		112
	R:TGCTTTGTAACTGGCTCTGAA
cons_gr28088_2	F:ACCTCGCCATTTGAAACTCCA	(TCA)5		182
	R:TGCTGTGAAGAAATGTGCGTG
cons_gr28235_2	F:CACTCCGCTTTGATGGGCTA	(CTC)8		169
	R:CGGAATTCTCCCGCGGAAA
cons_gr28383_2	F:TCTGCTTTCTTAAGAACCGAGA	(AAT)7		95
	R:ACAATGCTTGGTATGATCTGCC
cons_gr28956_2	F:CCTCTTATTGGCGCAATATTATCCA	(TGA)5		223
	R:AAAGACAAATGCAGCGCCAG
cons_gr2931_3	F:GCTTCGGCAGATCCTCAAGA	(AGC)6		250
	R:AACGTGAAATGCAGGGTGAC
cons_gr29437_3	F:CCTGTAATTTGTTAAAGTGGTGCA	(TTA)7		107
	R:TGAACTCGTTCTACACTGGCA
cons_gr29446_2	F:AGCCAAGAGACGAGACAGAC	(CAG)5		90
	R:AGAGCCGTTGATTAATTACTCCC
cons_gr29713_4	F:CCGAGGAGCTATGATTCGCC	(AAT)6		120
	R:TCCTCCATGATTCAGCTGTCC
cons_gr30254_2	F:ACCATGGCCTTTGGTCTCTT	(AGA)5		190
	R:CTCCTAGCCGTGTTCTTCTCA
cons_gr30389_5	F:GGGAGGCGACAGAACCAA	(TAA)6		243
	R:CTGGGTGCAGAGGATGTTTC
cons_gr30649_2	F:GACATGGCAGGTGTTGGGA	(CAG)6		241
	R:CAGCTAAACTGGTCAAGCGT
cons_gr30805_2	F:GGACATCACTGATCACTACGGA	(ATT)9		180
	R:AAGGCTGAGCTGCATAGTCC
cons_gr30837_2	F:AGCACAGTACAATCCATAGAAACT	(CAT)5		111
	R:GGCATGTTCGTCAAGGGCTA
cons_gr31310_2	F:TGATGCACGTGTTTAATGGTGG	(TGA)5		90
	R:GGTCAACAAGGTATAGTAAATCAAGGG
cons_gr31454_3	F:GGTACGTACTAGCTGGCTGC	(AGG)8		186
	R:CGTCGATGTCAGAGGTAGCAT
cons_gr31534_2	F:GAACCGAATCTGGCACCTCA	(TAT)8		106
	R:ACATATTCTGTATACGCGGACA
cons_gr3179_3	F:TGGTGCATGGCAATTTACGT	(AAT)9		137
	R:ACTGATCTGGCTTCATGAACT
cons_gr31801_2	F:AGGTATTCTAATATGATACGGTGCAAC	(AAG)6		109
	R:CCCAAAGTTTCGTTTCTTCCGT
cons_gr31890_2	F:AGTGTTGACAGTGCAAATCAGT	(TAT)10		270
	R:AGTGACTGCAGAATTCCCTATGT
cons_gr31909_2	F:ACCAGCAGTTCCATGTACGG	(GAG)9		108
	R:GCTCATGCCATTATCTGCTTCG
cons_gr31967_3	F:CGGCATTACAGTCGGCAGTA	(GAA)10		102
	R:ACAATTCCCGTGCTGCATCT
cons_gr32614_2	F:ACGTACGCTTGTTCAAACGC	(AAT)9		147
	R:AGTCAAACTGAAGCTTAATAGTGAAA
cons_gr32774_3	F:AGAAGCTGGTTCAACGGTCG	(CCA)6		110
	R:TTGGTAGCGGAAGTGAGGTG
cons_gr33223_2	F:AACGGCTTTGGCAACTTTGT	(AAG)8		188
	R:TGGGAAGATTTATTAAGCTGGTTATGT
cons_gr33232_2	F:TCAGTGAACTGTCTCTGCTGAA	(TAA)8		115
	R:AGTTGTCCAGGGCACTCATG
cons_gr33337_2	F:TCCGCAGTCAAAGCAGGAAT	(TTA)8		119
	R:ACGTAAGCTTTCAATCGAACGG
cons_gr33375_2	F:GAGATGGCGGATGGGTACTG	(GCA)5		90
	R:GTCAGTGCGAGGCCGTTTAA
cons_gr3367_4	F:AGCTCCACGATTGATATCTACTCA	(TTA)7		178
	R:GGCTGTCGTGTATCTGTGGG
cons_gr33676_2	F:TGATGGCCACCACATTTCCT	(CAA)7		152
	R:TGAATCAACAGTGCATGCGG
cons_gr33877_2	F:CACGAAGCACACCTACCACT	(AAT)9		166
	R:TCTGATGTGGATCAAGCCTGA
cons_gr33948_2	F:TCCACTCACCATCGAAACCG	(AAT)10		204
	R:CCCGTATCTCATCCGCGAAC
cons_gr34071_2	F:TCTCTTATCTTCCCTGCTTCGA	(AAT)16		295
	R:GCTTTGATGCCTGAAGGTGG
cons_gr34402_3	F:GTCCTCCTCAAGACTGCTCC	(AGA)6		294
	R:ACTTTCATATGAATGGAGACGTCC
cons_gr34506_2	F:ACTATGTTTGCTCGGCGAAT	(GCT)5		97
	R:GGATGGATCCAGAGCAGGTT
cons_gr34771_2	F:GTCATAAGCGGTCGACCCAC	(GAT)9		298
	R:ATCTTCTGCTGGGCCAAGTC
cons_gr34845_3	F:TGACGACAAAGACCCAGCTC	(AGA)5		225
	R:TCAACTGGGTCCGATGTTGG
cons_gr3485_3	F:TTCGAGGACCTGCAGAGGAT	(CGT)5		240
	R:CAGTTGAACAAATTACTGGGTGT
cons_gr34871_3	F:GCATCGAACTCAGTCACGTA	(AGA)5		140
	R:GGGTCTAAGTTTGGATCGATGCT
cons_gr34891_2	F:GGGAAGTTGTTGAAGGAGCG	(GAT)6		194
	R:ATCACATGCGCGTTTCCTTT
cons_gr35082_2	F:GTCCGTTTCAGCTCGACTCA	(CCT)5		257
	R:TCTCCCGTTTGCAAATCCCA
cons_gr35475_2	F:GGTCCAGGTGACATGGCTTT	(CTG)5		187
	R:GAACTCAAACTTGGCCCAGC
cons_gr35488_3	F:CACCATCATCCTCGGCAAGA	(TTC)7		132
	R:GAGAGTGTGAAGGAGAGCGG
cons_gr35668_2	F:GGAAGTGATCCGGCACAGAT	(TTC)9		293
	R:AGGAGTGGTGCAATCAACGA
cons_gr35976_2	F:CCCATCAGAGTTGCGAGTTC	(AAT)14		189
	R:TTTGGTCGATGCTGCTAGCT
cons_gr36038_2	F:GGTTACCGAGGTTGCCACT	(ATC)5		93
	R:AATAGCAATAGTGATGAGTGAGGA
cons_gr36108_3	F:CGAAACTCCATCACCAACTCA	(TAA)7		95
	R:ACGCTAATATGCTCAAATTGGGA
cons_gr36270_4	F:AACCCAACTTCAGCTCCTCC	(CCA)9		91
	R:CCGTGGATGTCACCTATGCA
cons_gr36350_3	F:TGACACTGCATTAGATCGGAA	(AAT)7		163
	R:GTTGGAGGAAGGAGGATAAAGGA
cons_gr37062_2	F:TTGTTGCATGTGTCTATTATCAAGT	(TAC)6		105
	R:ACAAATTAAGCTAGTTTGGCTCAA
cons_gr37109_2	F:ACTCTGCTAATGCGGGTGAC	(TGG)8		280
	R:ACGGTGGATGAGTGTCCTCC
cons_gr37230_2	F:ACGCTCGATCACGTTCATAGT	(AAG)8		239
	R:TTCAGCTGAGTTTGCAGGCT
cons_gr375_3	F:ACCCACCCAATAACACCGAC	(CAT)9		138
	R:CTCTTTGGTTGACGCCTTGC
cons_gr37624_2	F:GAGGCACCTATCTTCCGAGC	(TCT)5		190
	R:GGAGGAACGTCATGTCAGGG
cons_gr37833_2	F:TGGGAATAGGTTACGAACTCAAA	(TTA)6		104
	R:ACCCTAAACATCAAGCCCAA
cons_gr38130_2	F:ACCAATATGTTAAGTAAAGAAGCGAT	(TCT)11		106
	R:CCACGCATTTCAAGACATACCA
cons_gr38191_2	F:GGCAGTGTAATCTTCCCGGA	(AAG)5		294
	R:CTCGTGGCAGAATGTGGAGA
cons_gr38373_2	F:ACGGTGATAGCGATATGGCA	(ATT)9		223
	R:ACTTGCTAGCTTTCTCGTGAAC
cons_gr38657_2	F:CAACAAAGGGCCAGCACTTG	(CTA)5		139
	R:TGGCACGTGGCATGTGAT
cons_gr39110_2	F:CAAATAACGATTGAGCACCAAAGT	(AAT)7		154
	R:CCAACTCATCCTGATATGCCCT
cons_gr39227_3	F:ACGAGGACAGCAACTTAGCA	(AAT)9		115
	R:TAGCAAAGCCGGTGCAGTAC
cons_gr39413_2	F:AGTCCATGTCAGCAACTGCA	(AAT)6		154
	R:GGCAAACACAGACATAACTCCA
cons_gr39459_2	F:ACTGGAGGTGAATGTGTTCTTC	(GGA)5		106
	R:CTTGTCCACTCCAGCTCGAA
cons_gr39516_3	F:TCCCTGCAACTTTAAGCCGT	(TAT)7		230
	R:ACATCGAATGAGAGCTGGAGC
cons_gr39766_2	F:TGGTGCACAGTGAATCATACT	(GAA)9		149
	R:CCAGCCATGGGAATCTGCTC
cons_gr39996_2	F:CGACCCAACACTCTCACCTC	(TAT)7		290
	R:CCCTCAGAGTCAGAGCATGA
cons_gr40378_3	F:TAGACAGGACTCGGGCCATT	(AGC)5		179
	R:CGAGCGTGTTTGGGTTGTC
cons_gr40559_2	F:TGAGCTCTTTGAGGTAGTTCCAC	(GTG)5		98
	R:AGAAGTGACCTACAAACATGAGACA
cons_gr40784_2	F:TCGATCATGTGCCCGAAACA	(ATA)9		227
	R:ACCAATGATGTGCAAGTCTCC
cons_gr4125_3	F:AACACTGGCGAGCCTATGC	(CGT)5		183
	R:TAAGTGGGCGAGATTCGAGC
cons_gr41657_2	F:AGATGAGTATGGGACCGTTGTT	(TTC)7		190
	R:AGTCACTGGCCTATTGCGTC
cons_gr41877_2	F:GTGCGCATTAACACAGCCAA	(AAT)6		106
	R:GGTCGACATTATCTCTATATTGGCG
cons_gr42226_3	F:TTCGATCCATGGCTTTCCCT	(GCA)5		117
	R:AGACCTTGGCCCTCACAAAC
cons_gr4227_3	F:ACTCACGTCAACTATGAGCATGT	(ATT)6		212
	R:TTCTTTACAAGTTCGGCTCCT
cons_gr42343_2	F:AGCTGAAGTTGCTGCATACTCT	(GAA)6		116
	R:AGAAGCGCCTCATGGAGTTT
cons_gr42465_2	F:TGGGCCAAGGTTTGTTGAGT	(TGA)5		139
	R:GCAGGTTGAGGGCTTCTGAA
cons_gr42482_2	F:ACATAAATGAGATTATAGCGAGAAACT	(ATA)9		127
	R:GACAGGTCGTTAGCTTAGCCA
cons_gr42738_3	F:TGACACCTCGAGATTGTGCC	(TTG)5		128
	R:CCCGCCACCATCTTCATCTA
cons_gr42866_2	F:GGCCTGTATTGTCAATCAGTATACT	(TAT)5		119
	R:TTCAAAGTTTAAAGGACCAAATATTCC
cons_gr43033_2	F:AGCCACAGATCTCGATAAACCA	(AAT)9		221
	R:TCAAGTTGGGTGGACTTACTAGG
cons_gr43167_4	F:GGCTACCCTATCTTCCAAGTTT	(AAT)9		217
	R:ATCAAATACTATTGTTTACTCACAGCT
cons_gr43229_3	F:AAAGAGGAAGAGAAGGAATCCATG	(TTG)5		290
	R:GATCGAGGCAAGCACCGATA
cons_gr43231_2	F:GCTTGAGCCTTCCTTCAGTC	(AGA)6		169
	R:GCCAAACTCGTTTCTGTGGA
cons_gr43979_2	F:TGTAACCTATTCGAAGACATGTATCT	(ATT)6		123
	R:AAGGTTGGGTTTCTTAGGACAA
cons_gr44116_2	F:GGGCTAGAGATGAGTCTTATGGC	(AGC)5		290
	R:CCCAGTCTTAAAGTTCAGCAGAGT
cons_gr44426_2	F:TCATGAAAGCTTAAAGTTCTCCAAACA	(AGA)7		190
	R:AGCTTATTCTGGAGTTTGTTTGC
cons_gr4458_3	F:ACTAACAAGGCAGGATAAGGTTT	(TAT)5		194
	R:GGGCTGACATGGGCATCTAT
cons_gr45056_2	F:TTTCATCGAACCAATCTCGCA	(ATA)7		140
	R:TGACAACTTGGCTGTAATGGT
cons_gr45141_3	F:GGCACCATGGGATCAGCAT	(GAA)5		124
	R:TACCATGGTCAAGGGAGCGT
cons_gr45237_2	F:ACCAGTGTTGCATGCTCTTG	(TCT)9		297
	R:GGAGCTGGAGGATAATGACCC
cons_gr45448_2	F:CACATCGAGTGTTTCAAGTGACA	(TGC)6		133
	R:TGCACATGAGGAATTAACTGCTT
cons_gr4545_3	F:TCAGACTTGCCGACGATCTG	(AAG)5		96
	R:ACCCTAGTCTTCATGTCCTCT
cons_gr4560_5	F:GCTCCAGGCACATGAAAGAG	(GGA)7		124
	R:AATCCACCATTGCCCAACGA
cons_gr45655_2	F:TGAGCTTGAGCGCATCCTTG	(TCT)8		123
	R:CCCAGAATCGAGGCTACGTC
cons_gr46147_2	F:CCTCTGCACTGGCCACTG	(CGA)6		107
	R:CCTATGCCCTTCCAATCGGG
cons_gr46153_2	F:CCTATGGCACCAAATCAAATCCA	(ATT)10		128
	R:GGTGAAACATGACATGAGAATACCT
cons_gr46250_2	F:GTCAAAGTAAATGCAAATCGACAAA	(AAT)6		93
	R:CGAGTCCGAGTCTCCAAGTC
cons_gr47083_2	F:TCACATGATGGGCATCTGATGA	(CTT)11		122
	R:ACATGTAGACATTACATAAAGGAAGG
cons_gr4737_2	F:TTAATCCAGCCTGCCAGGTG	(ATC)5		208
	R:ACGGCTGCCATGGAAAGATC
cons_gr4757_2	F:TCCTCTGCTTATGGTAAATTTGGA	(TTA)5		108
	R:CGTGTTTGGTGCTAATTAGACTGA
cons_gr47886_2	F:CTCGCACATGCACTCGAATC	(AAT)9		290
	R:AACCTGGAGTGCCCATTGG
cons_gr11467_3	F:TGCATATCAAGTGCCAAACCC	(CTCC)5		114
	R:GACCGAGCCAGAACCCTAAA
cons_gr11926_2	F:TGGAGGGTTAGGTCGTAGGT	(ATTT)5		252
	R:GCAATTTCTGGCCTCCGTAC
cons_gr14481_3	F:GCATCACGGTTGAAAGGTCG	(AAAG)6		180
	R:ACAGAAGATGAGAATGCCCTTCA
cons_gr14965_2	F:AATGTTTGAATCACCAAAGCTACT	(ATAA)5		222
	R:GGAATCTTTAAATTCAAAGCATAAGCC
cons_gr15055_2	F:TCTTGTCAGCATACTAAGCTTGTT	(TTCT)5		150
	R:ACTAACTGCATATAGGATCAACCA
cons_gr16728_2	F:GGCAATATGGGTCACTTGGC	(AAAT)7		99
	R:TATGGATGGCAGCCTAGCAC
cons_gr17750_2	F:GCATGATTAGTGACTTGAATTAGAAGC	(AAAG)8		108
	R:CATGACATGCTCGACACGC
cons_gr179_5	F:TAGCGCATACCGGATGATCG	(ATTC)5		298
	R:TGAGACAGGCAGTGGAGAAG
cons_gr21243_2	F:TAGCATACCTGAAGCCAGCG	(AAAT)5		97
	R:TGCTTTGTATGGTCTCTGCC
cons_gr21587_2	F:TCCTGGAGATGGTTGCTTGC	(AAAG)5		206
	R:CAGGTTCGACATCTGGTCTCT
cons_gr23520_2	F:TGATGCTAATTTGGTGAAGCTTCA	(TCCC)6		145
	R:TGAGGAGCAATGCTTTGAGAGT
cons_gr24029_3	F:GCTGGATAACTATTATTGGGTATCACC	(ATAA)5		113
	R:CCAACAAATATGAAGGAATCATTGGC
cons_gr24810_2	F:GCATGCATTGGAACCTACCC	(AAGA)6		105
	R:TCAAAGCATTAACGTTAGCGAC
cons_gr25510_2	F:TTTCTGATGATTCAAGATTCGTGAC	(ATAC)5		113
	R:ACGACTTGTTCTTCACTCCCT
cons_gr271_10	F:GACCTTCTTGGCTTTGGTGC	(TATG)5		292
	R:GGCAGCAATTACGCAAGCAA
cons_gr27838_2	F:GATCACGTAGGCCATGCAGA	(TTTA)5		156
	R:AGCTGATCTTTCTTGGGCAC
cons_gr29389_2	F:AGGACAAGGACTAGAATTGTGCT	(TATG)6		135
	R:TACAGAGTGGCACCTCCTGA
cons_gr32325_2	F:TCGGTTGGCATTTAACAAGCA	(ATAA)8		291
	R:GGGTTATGTTCTAATCATGAGCCC
cons_gr33688_4	F:GGCCGGACTGGACTACTTTA	(TTAA)5		139
	R:TCAGCTCGATCCCAACCATG
cons_gr34032_2	F:ACGTATTGTGAAACTGTCTACGGA	(AAAT)7		140
	R:TGATTCAAGTTCGTTCAACCGTT
cons_gr341_3	F:CAAAGGAAGTATTTGGTGAACACT	(TGTC)6		248
	R:CATCACCACCAACCCATATAGA
cons_gr34852_2	F:GCTGTTCTACAAGTCAATTGGC	(TTGT)5		109
	R:ACAGTAAACACAGTGTACCACCA
cons_gr36669_3	F:AACCATCAGCAACGCAGTAGA	(CTCC)5		90
	R:CCAACCATCGAGTGCGGAT
cons_gr36871_2	F:GAAGAATTCAAACACCGTCACA	(TAAA)5		133
	R:TGTCCATGGGTGTAAGCTACC
cons_gr37272_2	F:AGGATAGTTGTTTCGATTGCTACA	(TTTA)6		138
	R:AGAACCTACGCACATGATTTATGA
cons_gr38344_5	F:ACGAAACAGTGCTGAAATTGGAG	(TGAG)5		92
	R:CCAAGATGGACACCGAGACC
cons_gr41548_29	F:CCAACACCACCCACCTCTTT	(TCTT)5		121
	R:GAGTGGAGTTTACGGGTCGG
cons_gr42336_2	F:ACCCTAATTCCCTGTTCCCAG	(AGAA)5		90
	R:ACAGCCATTAACGGATCTTACT
cons_gr4399_2	F:CCCAATTAATTGCAAACACCATTAA	(GACA)5		138
	R:TCTTTCTCGATCCATAGTGTTTGT
cons_gr44996_2	F:AATTCCAAGCAAATTAGCACGT	(GATT)5		147
	R:CCATCAGCCTAAGATTTAGCGT
cons_gr45985_3	F:AACCCAACTCAGGCTGTCTG	(TCTG)5		149
	R:GGGCCCAATCCAAGTTTGTG
cons_gr47000_2	F:GGAGAAAGCCAAAGGAGACG	(ATAG)7		188
	R:CCTGAGGATGGCAAAGATGG
cons_gr12668_2	F:GCAACTTGACAGTTTCTCTTCTTTG	(CCTCT)5		241
	R:CTTCTCGTCATCGTCCGCAT
cons_gr22774_2	F:AGGGATTGTGTTCAAATTGACCT	(CACGA)5		102
	R:GCTGGAGTGACAAATTCGAGT
cons_gr26783_2	F:TATGGGAGCGTGAGACTGTG	(GAAGG)5		143
	R:GTCTTGGTACTGGATCCAACCT
cons_gr37756_2	F:TGACATGTTTCAACCATCGGTA	(CGGGT)7		168
	R:ACGTAGTTCCGCCTAGGG
cons_gr40048_2	F:GATTCTCGGGCTTCCCATGT	(TTTCT)5		293
	R:TCATTATTGCCACCGTCAGT
cons_gr43145_2	F:TGGTTGTCTGTTGTTGGTCCA	(AAAAT)5		182
	R:AGGGAAACGACAATCCAACACT
cons_gr2212_2	F:TGATGGATTTCGGTTGCAACTG	(CTTGGT)5		290
	R:ACGCCCGAGTAGTACTCCTT
cons_gr23564_2	F:GTGGATCTTCGGAAAGGCCT	(GGCTCA)5		272
	R:GCCAATTTCTCCACCAGCAC
cons_gr27995_2	F:CGTCGACAGTATAGTTGTTGTGT	(AAAAGA)6		104
	R:CCTCCTGCTTTATTGTGATCTCT
cons_gr28161_3	F:CCATGCCCACACGATCTCTT	(CTCAGG)5		270
	R:GGAGTGTGGATGTGGAGATGG
cons_gr33570_2	F:AGGACATTGCAGCCAAGGAA	(CACCAG)5		244
	R:GGATGATGCAGGACTACCCA
cons_gr35128_2	F:CCAGGCCCATTTGATCCCTT	(CCAAGC)6		134
	R:AACGTGGGCTTGGAGATCAG
cons_gr37007_2	F:TCAGATCGCTCCCTACTCCT	(TGTCCC)5		90
	R:CAGGCATCGGGATGAGGAC
cons_gr37009_3	F:CGGGTCTTGCTAACTGATTTCC	(TAGGAA)5		287
	R:TGGGAGCTGGATTTGATCTGTC
cons_gr42228_2	F:CGCCCGGAAGTGTCAACAAT	(TGGGGC)6		139
	R:CCTCCATTGTGGCGTTCTGA
cons_gr21356_3	F:ACATCACCGTACCTCGTTGG	(AAG)5	59.754	122
	R:GTACTCTCGTGGCGTCGATG		60.589
cons_gr37153_2	F:AGGGTTAAACCGGATGCCAG	(AAT)5	60.034	128
	R:TTGAACGACCATGCTCAGCT		59.965
cons_gr28228_4	F:TGGGACTTGGCAGCAACAAT	(ACG)6	60.47	138
	R:CCGCCATCAAGCTCAGACTA		59.538
cons_gr18919_2	F:AGGGATAATGGCTGGACATGT	(ATC)6	58.861	176
	R:GCGCTTGTGTCATCTGCAAG		60.454
cons_gr37207_2	F:ATTACACTTTGACAGCTGAGTCGT	(AAT)6	60.502	240
	R:GCCGATGCCAAGTAGGATCT		59.605
cons_gr12385_2	F:GAGTTTCATTTATGAATGGACGACTC	(AGC)5	58.597	290
	R:GCAAAGGGCAAGGGAGCG		61.752
Liu116289	F:TATTGCCCTCCAGACTTCTCA	(AAC)7	58.167	300
	R:ACTCTTCCTTCTTTACTGTTAAATCCT		58.339
Liu155878	F:ACTTAGGGTCCCACCATTGC	(AAT)9	59.668	300
	R:TAATATGTCCAACTACACTACACGT		57.605
Liu159022	F:GCCTATAGAGATCATAGAGAAGTTTGG	(AAT)6	58.75	300
	R:TTAGTGAGTCACATTCCTAGAACA		57.089
Liu182924	F:CAAACTTTACCCAGTATCCCTTCC	(AGG)7	59.052	300
	R:GACAGGCTGGACAAGACGTG		60.946
Liu186495	F:ATTGACGATTTGATTCAAACACGA	(AAT)6	58.004	300
	R:TGATATTACCACATACCGACTCAAGT		59.677
Liu222183	F:GTCAGCTTGCTTAGAAATTCTAAAGA	(AAT)7	57.966	300
	R:TTACTTATTAAGCCCGTCAAAGTTGC		60.349
Liu229523	F:TGATATTCACTAGCTGAATCTCATAGA	(AAT)7	57.474	300
	R:CTACCTTTAATGCAAAGAACTGACCA		59.793
Liu2372	F:AAAGTCTAAAGGCAGGCATACC	(AAG)6	58.378	300
	R:TTTCGAGCAAGAAGAAATCGCT		58.933
Liu239324	F:AGAGATAAGACGTGCCTGATGC	(AAC)5	60.224	300
	R:GAGCATCATTGAATTGTAGGAACCC		60.221
Liu29034	F:TGACGGCATCAATCACTCTGT	(AGG)6	59.724	300
	R:TCAGGCAATCCCAAGAACCC		59.96
Liu30801	F:TAAATCTTTCTCACCCAGGCAAG	(AAT)10	58.665	300
	R:GGTGTGGGCATGAGGCTG		60.753
Liu44692	F:CGGTGAGGCCCAAACCTGAA	(AAG)7	62.691	300
	R:GGCACCGGAGTTTCAGAGG		60.376
Liu46576	F:AGATGGAAGGAGTTCATCGGC	(AAT)7	59.86	300
	R:TGTCGCTGAATTTCATGCACTG		60.096
Liu46957	F:TGTTGCCTATTGCTGAGGGC	(AAT)8	60.681	300
	R:GGGTGGTGAATTCTAAGACCCAG		60.622
Liu85160	F:GCTGTATGTGAGCATAGATGGGT	(AAT)7	60.244	300
	R:CCGGCTAAGGAAACATGACG		58.993
Liu9229	F:GACCTCGAAGTACTTGCTCCAC	(ATC)7	60.672	300
	R:ATGAAGCAGAGTTCACCTGAGG		60.027
cons_gr2965_3	F:GTACCATACATATCAGACGTTAACTTG	(AGC)5	58.035	300
	R:TCGATCGGAGCTCATGTACG		59.413
LIHL01020587.1_jcf7180001184320	F:TAGATTTCAATGGGCTTAATATTCAGG	(AAT)7	57.699	301
	R:GGCGGGTCTAATTGGGTTCA		60.035
Liu119644	F:TCATGAGTCATATGTAGCATGTGAGA	(AAG)6	59.734	301
	R:ACTCAGAATTCATTCTCACGGTGA		60.021
cons_gr7721_2	F:TCCTATATTTACAAGCTCGCTCTT	(AGC)6	57.593	301
	R:TGATCATGGGCGTGTGCATA		59.82
cons_gr9901_2	F:TGCAAACAGAGGCAAGTAGC	(AAT)9	58.762	301
	R:AGTATACATGCTTGTGATGTAGTCCT		59.675
Liu112691	F:CATCAGAGGGATAATTCCAGGAA	(AAG)8	57.427	302
	R:AGTGTTCTAAATAGAAGTTGGCGA		58.209
Liu149907	F:TCTCCACTCACTGTGCTTGT	(ATC)6	58.877	302
	R:AACACTTGCTGGGCACACTA		59.817
Liu221451	F:GCCGACTTAAACGACCCAAC	(AAT)8	59.486	302
	R:TCCCTCAGAGTCAGAGCATGA		59.994
Liu74341	F:TCCAAACCCACAACTCGTGT	(AAT)7	59.746	302
	R:TGTGCTTGATCTATTAAGATTAGTCCC		58.849
cons_gr3708_2	F:AGTTGTATGGCCCAACCCAT	(AAG)7	59.29	302
	R:GAGTCCCATGCCGAACGAC		60.81
cons_gr6081_2	F:TCGTCGTTTATTTCAAGAGACGC	(ACG)5	59.637	302
	R:CCTAAGCACTATTCTTTGCACCC		59.622
Liu198182	F:CGCTCATCGTCGTTGTTATCA	(AAG)9	58.818	303
	R:ACAACCAATCTGTCTACGAATTG		57.137
Liu78250	F:AGAAGTGAAGCAGTGTGGGT	(AGC)6	59.16	303
	R:TGGATGAAGAGAATCGGTCGG		59.591
Liu188965	F:TGCTACAGCTGAAGGGTCTG	(ACC)10	59.39	304
	R:ACCAACCATCAACTGCTCTCC		60.272
Liu223854	F:AAATGACCAACGGCCAATGC	(AAT)7	60.037	304
	R:TGGGTTAAGGCGGTGAGTTT		59.525
Liu227065	F:CTGATAACTATGAGGTCCTTGCA	(AGG)6	57.718	304
	R:GGAGAAGTTATACCTCCAAGGCC		60.181
Liu231404	F:GGAGAGGGAGAAAGAAGGGA	(AAG)7	57.744	304
	R:CCTCAGGACCGCCAAAGAG		60.079
Liu35293	F:GTTTGCATCCAAGCAGAGCC	(AAT)8	60.109	304
	R:GATCTCGGGTGCTATGGCTC		60.038
Liu63000	F:TAGGTTTGCCGGTGTTGGAA	(AAT)8	59.817	304
	R:CCATCTCATCTTCCAAACAACCC		59.555
cons_gr823_2	F:GCCCTAGCTGACTAGTCCAT	(AAT)6	58.289	304
	R:CAAACAAATAAGATGATGGCGGG		58.638
Liu103013	F:AGTGGGTTCTTCCATCTTAGACC	(AAT)6	59.48	305
	R:TGCAGAGTCGGGATTGCTTC		60.392
Liu161304	F:GTGTTCGTTCTGGGTTCTCG	(AGC)7	58.862	305
	R:CCAGAATTATGCTGGTGAGATTCA		58.872
Liu169975	F:TTGGTACCTTCCCACAGCTG	(AAT)6	59.6	305
	R:TCTATTCCCTTTAAGGCAAGCA		57.415
Liu58824	F:ACAATGTGTAATCGACGGTTGA	(AAG)7	58.345	305
	R:GTGCGGCGTCGTTTAACG		60.202
Liu202481	F:AATTCAGGGTCCTTCTTGGG	(AGC)7	57.093	307
	R:GACCGTAGATATGGGCTGCC		60.037
Liu60839	F:CGCCGCTGTCCGAATCAAA	(AGC)6	61.387	307
	R:AGACTCTGTCTTTCTTCTTTGCT		57.711
Liu74986	F:AACCAGAGCAGTTTAGCCGT	(AAG)6	59.603	307
	R:CCGCCATGGAAATCTTGCTC		59.617
cons_gr9680_3	F:TCGTCGCAAATAATCCGTCA	(AAC)9	57.719	307
	R:CCCTTGAGGTTGACTAATCTGTCA		60.02
Liu209255	F:GTCAGAACAGTCCCTTGCTGA	(ACC)8	59.929	308
	R:CAACGGTGGATGAGTGTCCT		59.678
Liu123290	F:TGAAAGCGAGATGAGGCCAG	(AGG)7	60.108	309
	R:AACGAAGGGAGATGCCATCT		58.792
Liu138554	F:AATTCCAGCAACTCCGAGCA	(AAC)6	59.963	309
	R:ACTTCACGTGTCACCCGAAC		60.529
Liu196122	F:CCAAATTGCATAATACATGGCCC	(ACC)6	58.683	309
	R:AAACAAGAGTTATACTGCTGTTATCAT		57.327
cons_gr1103_3	F:GCAAGGGATCAGAGGACGAC	(ACT)6	60.179	309
	R:AGGTACATACTTGAAAGACGGGAC		60.082
Liu106510	F:CCCATCAATCTTTCCTCTCCCA	(AAG)6	59.489	310
	R:TGCGTCAGCTAAGTTTAGGG		57.62
Liu134767	F:AGCTCTTACTGGTTTGTGCTCA	(AAT)6	59.895	310
	R:AGCAGATAACCACAGTGCCC		60.035
Liu240540	F:TCCGATACACGTAAGCATGTG	(AAC)6	58.195	310
	R:CTCCATGCATCCACAAATCTCG		59.71
Liu187851	F:TGCTCATTAGGAACTTACAGCT	(AAG)8	57.174	311
	R:TGGTCTTATTCGGGTTGACACA		59.631
Liu104727	F:ATATGGCTGGGAGAAACCGC	(AGG)6	60.179	312
	R:GCTCCCTACAGCGGATTTCT		59.534
Liu53685	F:TGGCAGGAACCATGACAAGG	(AAG)6	60.251	312
	R:TCTGAAATCTTGATCGGATCCC		57.657
Liu126043	F:TCCCTTTAGCAAACATAACGGC	(AAT)7	59.249	313
	R:AGCCCTGCTTAATCTGGAGT		58.411
Liu154631	F:TCTCCTCTGTGAATTGGAGCG	(AGG)6	59.794	313
	R:GGAGACCCAATCGGAGATTGG		60.203
Liu51246	F:GCCTCAAGGGAGATGCAACT	(AAT)6	60.035	313
	R:CACGTGGATTGTGGCCATTG		60.109
Liu99856	F:ACCTCTGAGATCCTCCGTGG	(AGG)8	60.396	313
	R:GGGCGTGTCTCTTACAATGC		59.273
Liu117002	F:GGCCTCGCCTTCTAGGTCTA	(AAG)7	60.468	314
	R:AGAAGGAGACCTGAGAGCCC		60.325
cons_gr7052_2	F:AGGATGACGTTGCGGAAGTT	(ATC)8	59.965	314
	R:CTGGCTCAGCTATAGCACCA		59.245
Liu52107	F:GGTACCAGATCGATCTCGCG	(AAG)7	60.11	315
	R:TAGTCAGAGCGGCAACAAGG		60.037
Liu177235	F:AGAGTTGTGAAATAACCACAGCC	(AAG)8	59.179	316
	R:CCTGGAGAATGAGAATCGGG		57.46
Liu167382	F:TTTATGGGTGCTTAACAGTTGTTT	(ATC)7	57.527	318
	R:ACTGGGCTCTCAGCTCTATCA		60.063
Liu86049	F:AATCACTGTTAGCCAAGCCT	(AAT)7	57.113	318
	R:TTTGCAAATATAGAACGCCAAGA		57.111
Liu39174	F:CCGCGCCTATTCAAGAGACA	(AAT)7	60.179	319
	R:AGGCACACTTCCACACTGAC		60.179
Liu120392	F:AACCAGAACTTCCGATGGCG	(AAG)7	60.674	328
	R:AACGATATTAATCTATGCATGGAGC		57.455
Liu14502	F:TGCTCAAATACCTCTGTCTTAACG	(AAT)6	58.831	328
	R:TCACTATAAGATTCCAATCAATCCCA		57.955
Liu161953	F:ACCCAGGAATCGCACAAACA	(AAG)6	60.179	328
	R:ATTCAGAACTCGGCCGTTGT		59.965
Liu42114	F:TCTCATGTTGCTCGCTGTGT	(ACC)7	59.966	328
	R:AGAGCGAGTTCAGCTTCCTG		59.754
Liu111606	F:GGTGGCAATTGAAGACTAACACC	(AAG)8	60.058	329
	R:AGATCTGATGAAGCCATGCAT		57.489
Liu48745	F:CGATCGCTACTCCTCCAAGG	(AGG)7	59.688	329
	R:TGCCTAATTCAGTCGTTCTCCC		60.094
LIHL01035681.1_jcf7180001199930	F:AGTCATGTGTAAACAGATCCACT	(AAT)9	57.51	332
	R:GGTATGCTTAGCTGCCTTGTG		59.327
Liu43832	F:TTGGAACTTGGGAATGCCGA	(AAC)6	59.889	334
	R:TGTCATTGCTACCTCGACTGAG		59.836
Liu136076	F:GCAGGCATAACAACACCCTG	(AAT)6	59.472	335
	R:TGGCTTAGTTTGGTGGTCGA		59.24
Liu90282	F:GCACTTCTATGTCTGTCTGGTCT	(AAC)7	59.805	336
	R:CAGCTCAACTGTATCTTGATTCACT		59.126
Liu71787	F:GCAGGATAACTTGTTGCTGGG	(ATC)7	59.526	343
	R:TGTCAATCGGCTTTGGGCTA		59.673
LIHL01006104.1_jcf7180001169266	F:CGCGACAAGGCCTCTTTCTT	(AAC)6	60.951	347
	R:TGAACCTGCCTAGAACCAGA		57.976
Liu32088	F:GGAGGTGGGAGAACACATGG	(CCG)6	60.035	348
	R:AAACACCAACCTCCGCTCC		60.228
Liu37068	F:ACCTAGTTTGTTATTTCGAGGCAG	(ATC)6	59.064	349
	R:CAGTCTGCCAGGCCAGTATC		60.179
Liu157559	F:AAACAATCCCAATAGTCAAAGGATAA	(AAG)8	57.106	350
	R:GGGAGACTAAGGAGCACCGT		60.971
Liu246051	F:ATGATACCACATGGATAGGTCG	(AAG)6	57.192	350
	R:CTCCTGGAGTCCGCGATTC		59.933
Liu53139	F:CCCTACAGAAAGTACTAGCAGTCC	(AAT)7	59.902	350
	R:TGCTTCATCAGTGGCACGA		59.629
Liu57027	F:CGTCCATGGTGGTCGGAATC	(AGC)6	60.81	350
	R:TGACTGAGAAATGCAGGTGTCA		59.895
cons_gr811_3	F:ATGTTGATGAGAAGCCTGCC	(AAG)5	58.24	350
	R:GGCTTCCGAATCTGCTGTCT		60.108
cons_gr9998_2	F:AAAGGGACTGGTCAACCTGC	(AAT)10	60.179	350
	R:AGGGAACTGGTTCAGCAGGT		61.062
Liu201376	F:GGAAGTTTCTTAAAGTCCAAACTGC	(ACT)6	59.022	351
	R:AAGCTGCTTCGACGTCGG		60.431
cons_gr3065_2	F:TGAAAGAACTCGCGCCAAA	(ACT)6	58.303	351
	R:AATTAACATCATGAATAGCACAGTAGA		57.163
Liu100573	F:TCCTAGAATATCGTGCCTTCCG	(AAC)7	59.443	352
	R:CCATCTCCGAAACCACCCAG		60.393
Liu151357	F:TCCTAGATTTGTATTACTTGGTGGC	(ATC)5	58.646	352
	R:TCAAACAGTAAATAACAGCCATCTT		57.241
Liu52835	F:TCCCATGAGCAACCAGAGGA	(AAG)6	60.547	353
	R:GGGAGATCTGATCTGTTCCTCG		59.704
Liu4065	F:TGAAGACTGAACCACTGACCA	(AAG)7	58.885	354
	R:GCAAGTACTATTTCCGAAACCCG		59.937
Liu41498	F:GTTAGGCACAACACAAGAGGG	(ATC)5	59.12	354
	R:GAGAGCCACTTCTGCACAGT		59.965
Liu111863	F:TGGCATTTAAAGCTACTGAAGTTTCA	(AAG)8	59.736	357
	R:GCCCTTGTAAGACTGGTCTACC		60.094
Liu203325	F:CACAGCGTACACCAGCTTTA	(AAG)11	58.209	358
	R:AGGAGTGGTGCAATCAACGA		59.604
Liu31493	F:CCAGAATCCGTAGCAAATGTC	(AAT)10	57.048	358
	R:TCTACTAAGATGGAAGAGAACTTGC		58.131
Liu85508	F:TCCAAATCCACCTTGTCCAAG	(ACC)6	58.125	359
	R:CAGGTGGCCCTTACGGTG		60.046
cons_gr1020_3	F:GAGTGGAAGTGGGTCTGTGG	(ACG)5	59.965	361
	R:ACGTCTCCTTCAACGATCACC		60.068
Liu87983	F:TCATGCATAGACCCTGAAACCA	(AAT)7	59.424	362
	R:TTTCGGTGCTGGTATGGTGG		60.322
Liu19873	F:ACACATCTCACAATTACTCTATTCCT	(ATC)5	57.916	370
	R:TAGCGAGTCGGCTCACCTTC		61.655
Liu7448	F:TCTTGGAGTGGAGCTGAGTT	(AAT)6	58.278	372
	R:GCTCGCACCGAATGAACTCT		60.738
Liu244689	F:AGGCAATACCCACCAAGCTC	(AAT)7	60.034	375
	R:GTGGAAGTACACTTTCCTCCGT		59.963
Liu50562	F:AGAGCCTAAGAAGTCATGGGTC	(AAC)6	59.231	375
	R:ATACGCCGGCTTTGTTGAGA		60.037
Liu80666	F:AGGATCAAATGAGCGAGGCT	(AAC)6	59.164	376
	R:CTAGCCAGCTGTTACACGCT		60.109
Liu191168	F:TGACACTGACTCTTCTCCTAGTG	(AAT)7	58.924	379
	R:TCTACGGTGGCTCGATCCAT		60.467
Liu31505	F:GCTCAATTCGGTGTATTGGCC	(AAG)7	59.934	380
	R:CCTTGTCATTAGGCCTCCTGA		59.16
Liu215302	F:AGCAGTACTAGTTCCTGATCCT	(AAG)9	57.742	388
	R:TGGTTAATGCATGGCAGGGA		59.666
Liu169753	F:GTAGCTCTTTCAAACCGATCG	(ATC)6	57.091	400
	R:ATCAGGAATTAGACTGAGATATTCACA		57.848
cons_gr2580_3	F:TCTGGAAGACACGCACACCA	(AAT)5	61.681	400
	R:CATTTGACTTTGTTTCTTAACGTAAGA		57.289
Liu162652	F:AACAAATGGCCTCCTGCACT	(AAG)6	60.179	401
	R:TTCATCCGGAACTGTTGCAG		58.477
Liu224260	F:TGAAGTTGGGTGTTTCATAGGTG	(AGC)6	58.859	401
	R:TGTAACACAAGATCAGATCGAAGA		57.733
Liu233125	F:ACTGCAGTGAAAGATTCAGATTTAT	(AAT)8	57.065	401
	R:GTGGGCTACCCTAATCAATTATTCA		58.696
Liu111167	F:GGGCTTCTGAAACCCAATGC	(AAG)6	59.753	414
	R:TCACCAAGAAATCCACGTTTCC		59.118
cons_gr9418_3	F:ACCGGGATGAGCATTTGGTA	(AGG)6	59.084	441
	R:TCCACGAATGAACCTGGACG		60.038
Liu100580	F:AGTGCTTGGTTCGATATGAAGTG	(AAAT)5	59.065	300
	R:TCCAAACTGATAATATAGCCACCACT		59.899
Liu122794	F:ACATTTGAAAGAAGACGTGTACTG	(AAAT)6	57.713	300
	R:GAGATGCAGGGATGTTTGGGA		60.064
Liu125816	F:GCAGATGTGATACCTAGGAGAGC	(AAAG)5	60.057	300
	R:CACCACCTTTCGGCTCCTT		59.927
Liu149693	F:AGAACGAACATAAGTTTGGTTGGAC	(AAAT)5	59.992	300
	R:TTCCATACTAGATTTGATAAAGCAAGT		57.094
Liu155011	F:GCTAGTGCCAACAGGTCATG	(AAAG)5	58.91	300
	R:TCAACATATCGTTATGGTTTGGCA		59.056
Liu170764	F:TTCGTTGTGATCATACGACCA	(AAAT)6	57.421	300
	R:ACTCGGATACAGCCCTCCAA		60.325
Liu174274	F:CCCACCTTCAACTTTCCACT	(AAAT)6	57.635	300
	R:AGGAGTGAGGATAGGATATGTTTGT		58.853
Liu34115	F:TTCCATTGCCCAATTCAATCC	(ATCC)5	57.089	300
	R:TGGAGGGAAGGATTTATGATGTGG		60.141
cons_gr4415_2	F:TCCGTTGGACGAATAACACC	(AAAT)5	57.917	300
	R:GTGCGGCCGTCCCTCTAC		62.51
Liu10253	F:GCAATTGGGTGGAAATAAAGGC	(AATT)5	58.73	301
	R:GGTGAACAGTCTCCGATCGT		59.473
Liu10571	F:AACAAGGCTACACATAAATAGACATT	(AAAG)6	57.192	301
	R:CCAGCATTCAATGAGAAACAAGCT		60.322
Liu110104	F:GTCTTGTAATTGAGGGTTGGCG	(AATC)5	59.838	301
	R:GTTTCAAAGTCCCGGAGAAGC		59.464
Liu204267	F:CGGTGGGCATTTGTCGTCTT	(AGCC)5	61.235	301
	R:GGTGACCCAAATCATGATCATTAGC		60.279
Liu204837	F:ATATTTCCAACAAGCAACCCTTT	(AAAT)5	57.176	301
	R:TGCTTGATTGCCACATGTCAC		59.73
Liu94736	F:TGTTGCTTAGGATTGTGTAATACCA	(AAAC)5	58.523	301
	R:GGTCCTACTTGCATATCATTAAAGACT		59.066
Liu139347	F:ACACAAGACATAGCTTAGCACCT	(AAAT)5	59.738	302
	R:AGAGGAACAAATCTGGTGGCA		59.575
Liu213630	F:AGAGTGCCTTCTGACTTTAATGT	(AGCC)5	57.766	302
	R:TTCAATTGCTATGTACTGAAACGT		57.205
Liu101112	F:TCTCATTGAATTACCTTTCCATGACT	(ATCC)5	58.595	306
	R:CCGGGTAAGTTCTTCCCAGT		59.018
cons_gr5283_2	F:GGACCCACGAGTGCCAAATA	(AACC)6	60.036	306
	R:GCTTAAAGAAGTGGTAAAGTAGGTAAT		57.554
Liu130577	F:GAGCAACTCCATCAAAGAAGAGA	(AAAT)5	58.426	307
	R:GAAGTGTCACAGCCCAAGGA		59.891
Liu232008	F:CACAGCTTGCGAAACCAGAC	(AAAG)5	60.041	307
	R:TGGAAGGAAGGGTTGTGAGTT		59.15
Liu50773	F:CTCCTACATACGGCACAAACC	(AAGG)6	58.723	307
	R:TGAACACTGAGACTCGGAGT		58.017
cons_gr4737_3	F:ACGAAGTATTTGTGTTATTCCACTTT	(AAAT)5	57.838	307
	R:GGAGATGCTCACCCTCAAAGT		59.72
cons_gr9586_2	F:TGATCTAAATCACCAAATGAGAAAGT	(AGGG)5	57.131	307
	R:GGGCTGGTTAACGTTTCGC		59.792
Liu96366	F:ATCAGCTTAATTCGTTCTTCCAAA	(AAAG)5	57.182	308
	R:TGCCACAGAAGAATCGATTGC		59.261
Liu153669	F:CCTTTGAAGGGTCATGCATGA	(AAAT)5	58.551	310
	R:GGGAAGCATGGTGAAATAGAAG		57.092
Liu212718	F:TGAGCCCTAAATTATCTATGATTTCCT	(AGCT)5	58.105	310
	R:CAGACAGGGCCGAGACTTTA		59.104
Liu168686	F:TTTGAGTTCAAGCGACGTGT	(AGGG)6	58.353	311
	R:GGTCGGATGAAATGCTTGGAG		59.327
Liu51833	F:TTCTGCCTTTGCCGGAAGTT	(AAAT)5	60.467	311
	R:TCCAGACACTCCATGATAGCG		59.317
Liu112250	F:CTTTACGCCGCTGATCGTTG	(AAAG)5	59.975	312
	R:GGAGAGTGCGAGGTACAACA		59.398
cons_gr54_2	F:TCTTGGCAATATGCTTCCAATCG	(AAAT)5	59.684	312
	R:TGTGTATGCTGAAGATGCTCTT		57.788
Liu14879	F:CTGGTCAAGCAAGTTGTTCCTG	(AAAT)5	59.966	313
	R:TGGCATCCTTGATTCAACTTCG		59.251
Liu54964	F:GGCTGACTTCCGATGAGCTA	(AAAT)6	59.253	314
	R:ACCAAGCTAGTATGTTCTTCATGC		59.122
Liu95913	F:AAACACCTTGAATGAGACAGAATT	(CCCG)6	57.033	314
	R:TGAAAGATCATTGACCATTTGACCT		58.988
cons_gr1382_3	F:TGTTGGACAAATGTGATTGGGAT	(ATGC)5	58.841	317
	R:TTCCAATAACGTTAGCGGTCT		57.402
cons_gr9435_2	F:ATAGACGTTGGAGCAAGGCA	(AAAT)5	59.387	320
	R:CCGCCTGACCACTTGTTCAA		60.818
Liu158679	F:TCAAGGGAGAGGAATTTCATAGTCA	(ATCC)5	59.274	321
	R:AAGACCCGGAAGTGATGGTC		59.386
Liu186254	F:TTGGATGGGTGCTATTCCAAT	(AAAG)5	57.314	321
	R:TCTGACCCATGTTGATGCCA		59.302
Liu60773	F:TCATGTCAATGTTGCTGACGG	(ACTG)5	59.194	322
	R:CCGTGTTCCAATCGAGTCCA		60.038
Liu191066	F:TGCTATGAGTATGTTGCCAGATT	(ACAT)6	57.96	327
	R:TCAAACTTCTTGGCAGGGCT		59.814
cons_gr813_2	F:AAGACCATTGAGAAATGAACCAAA	(AATT)5	57.27	338
	R:GTGGCCTCACTTTGGGTACT		59.599
Liu171280	F:CCTACTGCAAAGGGAAGGGAA	(AACC)5	59.646	350
	R:CCAAGTACCTCAATCTTGCTCG		59.067
Liu119438	F:TCGCGGCAAATACCACTACA	(AGGC)6	59.753	351
	R:CAAGCTCACTGGTAATGTTAGATGT		59.123
Liu209845	F:CCCTCTGATAGAAATCCCAGCG	(AAAT)5	60.289	353
	R:TGCTCAAGGTGAAATCTTGGTT		58.435
Liu132286	F:GTTGATGACCAACGCATGCA	(AAAT)5	59.759	357
	R:CTCGGACCATCTTATGCGCT		59.967
Liu141902	F:GCTCACAGAATTGGATGTATCAAA	(AAAT)6	57.559	362
	R:GCCAGAAGCACACCCTTC		58.326
Liu92064	F:AGAACCGCTTCAGGTCCATT	(AAAT)5	59.307	366
	R:CAACATGAGAAAGCCTGGCC		59.471
Liu109632	F:CTACCAATGCTCCTCCGACC	(AAAG)6	59.895	374
	R:TCTACTAAACGAGCTAACACATGTT		58.315
Liu189440	F:ACATGATCAGTTAAGTACATGGATTAG	(AAAT)8	57.23	403
	R:TGTGGTTGGAAGATATCAGAGGG		59.544
Liu208333	F:AGGGTCTGATAAGTTTCTTACCTGG	(AAAT)6	59.81	420
	R:GGGCATGCAGTGATTCTAATTCA		59.366
cons_gr30596_2	F:ATGGTTCCAAGCAGCTGGTC	(AAAGG)5	60.61	184
	R:ATGAGTTATAGTGGAAATCCTCGT		57.267
Liu151317	F:AAAGGGTGAAGGAAGAAATTAGGAT	(AAGAG)5	58.195	300
	R:CCAAATTAAGCCAAACATGGTTGC		60.083
Liu178595	F:CTTCGCTAGGTTCGTGGAGA	(AAGGG)6	59.191	300
	R:TGCTATAGACAACCACCTGGGA		60.561
Liu112335	F:CGCTTCTTCCCGTTTCTGCA	(AAGCC)5	61.228	304
	R:AGAATGTGCCCAAGTGTTCTCT		59.893
Liu10627	F:GTCGATCAGGGCGGTTAGAA	(AAAAG)5	59.541	308
	R:GCATGATCACTTAGAGCTTGGTG		59.688
Liu172327	F:GAACTCACAATGCCTTCTATTTGA	(AGATG)6	57.499	308
	R:CCAAGCCTAACTTCATGAAGCC		59.575
Liu221681	F:TGACACGTGATTGATTGACGAC	(AAAAG)6	59.271	350
	R:TGCTTATCATTATTGCCACCGTC		59.436
Liu161931	F:TGTTAAAGAATGAACTATGAAGAGCA	(AAAAG)6	57.153	405
	R:GCCACAACCAAATAAATCAGGGA		59.486
Liu204174	F:TGAATCAAGTAAATTGTCATAGCCCA	(AAAAAG)8	59.111	300
	R:GGAGGATGAGCCATCTTTCAA		57.712
Liu9228	F:GCATACCTCGCGGATAAACG	(ACTCCC)6	59.218	300
	R:TTCTGGTTGATGACACTGCG		58.488
Liu99545	F:GCACTCCTCACTCATAGGACA	(AACCAG)5	58.897	300
	R:CGATGATTCGGGTATTGGTGAG		58.94
Liu152813	F:TAGATCCACCTGCCAAAGCC	(AAAGGG)6	59.744	301
	R:TGTACACGACCACACTTCGC		60.596
Liu82603	F:CCTCCTCTGCCTGATCAACC	(AAGAGG)5	59.82	302
	R:TGCAGCCTCTCATAAGCCAG		59.82
Liu235780	F:CCAGTCTGAGAAAGGGATGTGG	(AGGATG)5	60.356	303
	R:CCCATCCAATTTCCCGTTACTT		58.638
cons_gr1188_2	F:GTCTCGCGAGGAGCTTACTC	(ACACCG)5	59.972	317
	R:ATGCCCGAGCCATCACATAG		59.964
[truncated: 112 more rows]

## Sheet: Table S2
Table S2. Locality and voucher information for populations of J. regia, Juglans sigillata, J. cathayensis, and J. mandshurica used in this study.
Species		population code		Location		Latitude (°N)		Longitude (°E)		Elevation (m)		N		Voucher specimena
J. regia		UKR		Upper Kurram, Khyber Pakhtunkhwa, Pakistan		33.9702		70.0701		1480		20		NA
J. regia		LPR		Linzhi, Xizang, China		29.5605		94.8998		2969		20		Liuj32-1-Liuj32-20
J. regia		GLR		Gongliu, Xinjiang, China		43.3533		82.8354		1322		20		16CS12110
J. regia		NGR		Naghan, Chaharmahal and Bakhtiari, Iran		31.8828		50.7314		1869		20		Liuj12384-Liuj12403
J. regia		XYR		Xinyuan, Xinjiang, China		43.5213		83.9397		1250		9		Liuj167917-Liuj167925
J. sigillata		GD		Gongshan, Yunnan, China		27.9166		98.3396		2100		20		Liuj9781-Liuj9800
J. sigillata		LJPT		Tengchong, Yunnan, China		25.2851		98.7005		2200		20		Liuj9761-Liuj9780
J. sigillata		LBT		Longyangqu, Yunnan, China		25.303		98.7912		1950		20		Liuj9809-Liuj9828
J. cathayensis		EMC		Emeishan, Sichuan, China		29.5956		103.352		944		20		Liuj9728-Liuj9847
J. cathayensis		MGY		Meigu, Sichuan, China		29.353		103.532		2145		20		Liuj9844-Liuj9863
J. cathayensis		PZY		Pengzhou, Sichuan, China		31.3162		103.853		1567		20		16CS11626
J. mandshurica		DTL		Tonghua, Jilin, China		42.0577		125.786		513		3		Liuj167742
aVoucher specimens have been deposited at Kunming Institute of Botany, Chinese Academy of Sciences.

## Sheet: Table S3
Table S3. Characteristics of the 118 microsatellite loci for Juglans sigillata.
Locus	Rrimer pair sequence(5'-3')	Repeat motif	Size range (bp)	Ta (℃)
cons_gr13326_3	F:GCCACTGTCTTCACTGGGAG	(CTT)5	197-221	55
	R:CGCAAAGGACAACAGCCAAT
cons_gr13612_2	F:CCAGACGGGTCCAGGTAT	(AGC)8	123-141	57
	R:GCCTTAGAGGTCAAGAATCCGA
cons_gr1414_4	F:ACGAACCCTGGAAGCCAAAT	(CGA)5	242-254	55
	R:ACCACGAAGGCCTACAACTG
cons_gr27698_2	F:CGTTAACCTGCTGCATGCTC	(CTC)5	193-223	56
	R:CCTGAAGAAGAGTCATGTGCTG
cons_gr34891_2	F:GGGAAGTTGTTGAAGGAGCG	(GAT)6	199-211	57
	R:ATCACATGCGCGTTTCCTTT
cons_gr4560_5	F:GCTCCAGGCACATGAAAGAG	(GGA)7	121-142	57
	R:AATCCACCATTGCCCAACGA
cons_gr24810_2	F:GCATGCATTGGAACCTACCC	(AAGA)6	112-122	56
	R:TCAAAGCATTAACGTTAGCGAC
cons_gr12668_2	F:GCAACTTGACAGTTTCTCTTCTTTG	(CCTCT)5	234-259	57
	R:CTTCTCGTCATCGTCCGCAT
cons_gr22774_2	F:AGGGATTGTGTTCAAATTGACCT	(CACGA)5	79-94	56
	R:GCTGGAGTGACAAATTCGAGT
cons_gr2212_2	F:TGATGGATTTCGGTTGCAACTG	(CTTGGT)5	286-304	57
	R:ACGCCCGAGTAGTACTCCTT
CPSSR_6779	F:AGGAAGATCGACGGTTACGG	GAG	158-179	56
	R:GCAGCCTTTCAGACACCTCT
CPSSR_3681	F:GCACGGTCACAGAACCATCT	ATT	183-212	56
	R:CTTGCAAGCCTGTAAGATCCC
CPSSR_14472	F:AGCGGTTACATGACCATGCC	TATT	130-142	56
	R:CCCAAGCTTCTGCGAGTGTT
CPSSR_17596	F:GCAGTTCCTTAGTCGGCCAT	TTTC	119	56
	R:TCCAGATGGAGCAAAGCGAA
JS02	F:GCATGATTAGTGACTTGAATTAGAAGC	(AAAG)8	87-115	57
	R:CATGACATGCTCGACACGC
JS03	F:TGACGAGGTTTACCAGATGGG	(GAA)5	90-105	58
	R:CGTTCTTCTTTCAGAGTGCTGTT
JS04	F:GAGGAAGAAGAGATGAAGACGA	(GAA)6	93-111	56
	R:CCCTTTCTCTATAATCCAATGAAATCC
JS05	F:CGGCATTACAGTCGGCAGTA	(GAA)10	93-120	57
	R:ACAATTCCCGTGCTGCATCT
JS06	F:CCCTGCATGCAATCAATCACA	(AGT)5	96-111	55
	R:ATGGGACGAGTGATGGACTC
JS07	F:ACCAGCAGTTCCATGTACGG	(GAG)9	111-132	57
	R:GCTCATGCCATTATCTGCTTCG
JS09	F:TTCGACCGCGTTTCCAGTTA	(TTC)7	116-131	56
	R:CCAGACTCACGGTCAGTTCC
JS12	F:TCAACATTGGCGAGGTGACA	(TTA)7	128-155	55
	R:AGGCAAGTCTACTTCTTTCCCT
JS13	F:TCTTGTCAGCATACTAAGCTTGTT	(TTCT)5	129-158	56
	R:ACTAACTGCATATAGGATCAACCA
JS14	F:CACATCGAGTGTTTCAAGTGACA	(TGC)6	134-149	57
	R:TGCACATGAGGAATTAACTGCTT
JS15	F:TGACACCTCGAGATTGTGCC	(TTG)5	135-150	57
	R:CCCGCCACCATCTTCATCTA
JS19	F:AGATGATTTATGGCAGCCAATGA	(AAG)7	216-252	56
	R:TGCTGGGTAAACGCATGAGT
JS22	F:AAAGTTGCTCCTCAGCTTGG	(ATC)7	266-293	56
	R:TAATTAGCAATGAACAGATGGTGG
JS24	F:CGGGTCTTGCTAACTGATTTCC	(TAGGAA)5	287-305	56
	R:TGGGAGCTGGATTTGATCTGTC
JS25	L:TAGGTTTGCCGGTGTTGGAA	(AAT)8	310-334	55
	R:CCATCTCATCTTCCAAACAACCC
JS28	L:AAAGGGTGAAGGAAGAAATTAGGAT	(AAGAG)5	316-332	57
	R:CCAAATTAAGCCAAACATGGTTGC
JS059	L:TGCTCATTAGGAACTTACAGCT	(AAG)8	318-330	57
	R:TGGTCTTATTCGGGTTGACACA
JS071	L:AATCACTGTTAGCCAAGCCT	(AAT)7	321-345	57
	R:TTTGCAAATATAGAACGCCAAGA
JS114	L:GTAGCTCTTTCAAACCGATCG	(ATC)6	418-433	57
	R:ATCAGGAATTAGACTGAGATATTCACA
JS122	L:ACATTTGAAAGAAGACGTGTACTG	(AAAT)6	312-316	57
	R:GAGATGCAGGGATGTTTGGGA
JS139	L:GGACCCACGAGTGCCAAATA	(AACC)6	319-327	55
	R:GCTTAAAGAAGTGGTAAAGTAGGTAAT
JS151	L:TCTTGGCAATATGCTTCCAATCG	(AAAT)5	312-336	55
	R:TGTGTATGCTGAAGATGCTCTT
JUG-13	F:GAAGAGACTCCGTTGCCACA	(GGA)5	247-265	52
	R:ACTCCGTCGTTTCCCTGAAC
JUG-73	F:AGCTCAACGGTCAAGGAAGG	(TGCTCG)5	172-196	57
	R:GGAGAGAGAGAGCTCGGCTA
JRE-28	F:CCGGGAAGCTCAGTTCAAGA	(AAG)5	164-191	56
	R:GGTTCTTCCGCAGTTGGTCT
CUJRA206a	F-GCCGAGAGAGGAAGAGAGACT	(AC)16	172-218	56
	R-CGACTACAGGGACCAATCAAC
CUJRA448	F-GGTTCCCACACTAATCATAGAA	(CT)13(CA)19	164-204	56
	R-TCCCAGTCACCTCAGAAAC
CUJRB218	F-CTAGCGTCGAAGAAGAAGATG	(GA)13	163-185	54
	R-TTGTTTCTCCTCTGTCATGTTT
CUJRB220	F-AGCATGTATAGGCCAATGATG	(TC)25	148-170	55
	R-TCGTTCTATCTACAAGCACTCG
CUJRB305	F-GCTGCTTTATTAGCCATGATC	(GA)19	116-160	53
	R-GGTTCAATGTGCAACAAGAG
CUJRB310	F-CACAGCCTAAGAAACAAACAG	(CT)13	153-179	52
	R-CGAGAAGCAAACAAAGAAAC
CUJRB422	F-AGAAGCAGTGAAGGAGAAGG	(AG)14	184-216	58
	R-AAAGACACGGCAGGTATTTC
CUJRB444	F-AGTGGGTTCTTCAGGGATAG	(GA)26	242-286	55
	R-TACACGACACCTCTTCCATAC
CUJRB467a	F-TCCTCCATGACTTTTTCAAG	(AG)14	182-204	51
	R-GATCCCTAACCTTTCCTTTG
CUJRC310	F-GCTGTTAGTGGAATCCCAACT	(TTG)7	159-180	54
	R-TAAACGTGATCGAAGTGAAATG
CUJRD102	F-GACAGCAGCCTTATTTTGTAAC	(GAG)8	169-184	53
	R-TTCGTCCTCTTCTTCTTCAAC
CUJRD108	F-AGCATTATTCCATTACCATGTC	(TTC)7	306-315	56
	R-CGAGAGGAACTGAGAGTCG
CUJRD324	F-GCTCACGACTTGAAAGAGTG	(AAG)7	267-279	49
	R-CCTTAGGGCTTCATCACTTT
CUJRD408	F-GAAGGCATGGTATCCTATGAC	(GAA)12	160-181	53
	R-CAATTTGCTCGACACATTAAG
CUJRD450a	F-AATTACTGGACGCATTTATGAC	(TCT)7	253-268	53
	R-CAAAGGATCAATCAAGGAAAC
CUJRD462	F-TGCTCATTTTCATCCACTATC	(GAA)8	250-268	55
	R-ACTTCCTCTCCTTCCTCTTTC
CUJRD489	F-TGTTGGGTCAGATTGTGGA	(TCT)6(TC)5	291-329	54
	R-GCCCCTAACCGCATAAAG
JH6514	F-CGTTACGTCGGGAGGATGAG	(TTAGGG)6	153-165	54
	R-CCTCGTTCGTAGTCTCAGCC
JM5446	F-ATGCATGCAGCTCCTACCTC	(CTAG)5	221-249	56
	R-GGACGTGTCCTGGGTTTTCA
BFU-Jr38	F:AGCTCCTCAAGCAAGGCTTA	(GAT)13	127-145	60
	R:GTGCATGGAACCACACTCAG
BFU-Jr40	F:GAGTTCTGCGGTGTCCATTC	(TCT)6	147-156	61
	R:TGTCAGCGGATTGATCAGAG
BFU-Jr68	F:TGGTATTTCTCCCGATGAGC	(TC)6	231-237	60
	R:AAGGTCGTGGAAGGAGGATT
BFU-Jr69	F:CAAGCAGAAACAGTCGGAGA	(GA)15	138-152	60
	R:GGGCAGAGAGAGAGCAAAGA
BFU-Jr130	F:CTCGCAACTGTGAGGAATGA	(TA)7	160-170	58
	R:AACTGCCAACTGTGCAAATG
BFU-Jr179	F:AGCCACTGTGGAGGCAATAC	(TC)11	173-179	55
	R:ATGGTGGAACCACTTTGGAA
BFU-Jr277	F:TATTCACCCGGAGGTTTCAG	(GAT)10	235-250	61
	R:CCGAAGCCAGTCGAGTTATC
BFU-Jr301	F:CAGCTGCTTCTGGTTTTGTG	(CAG)7	213-225	60
	R:GACCAATTGGAGGTGGCTTA
BFU-Jr319	F:CCTGTCACGTCGAGGAGTTC	(CAC)8	127-151	60
	R:CATCAAACCCTAAAGCACCAA
SSR6	F:CTAAAGACCAGGAGAAGCAGGA	(CT)29	269-279	60
	R:GAATCAATAGAATTTGCCACGC
SSR18	F:GGAAAGGGATTTGAGGAGAGAT	(TTC)8	297-303	60
	R:GAAGAGGAGGAAGAAGAGGAGG
SSR29	F:AAAACAAACCACACGCAGATG	(AT)9	163-171	61
	R:TTTAGATTGGAGTGAAGACGGC
ZMZ1	F:AGAAACTGCTAGGGAAGGACAC	(AGAA)5	352-376	56
	R:TGACATCAAACTTCCAACCTCT
ZMZ5	F：GGCTTCCTTCCCTTCTAT	(AACGCC)4	140-143	52
	R：GCTGCTTCTGCTTGTCTT
ZMZ7	F:GAACAAATAGACCAGGCACG	(TCC)7	215-236	56
	R:TAACGACAACCGATGAAACC
ZMZ8	F:CATCCCCATACTCGTCACCTT	(GTT)6	144-147	58
	R:GCCAACAGCAAAACCATCAAC
ZMZ10	F:GTCCCAGCCCTCCCTCCCA	(AGG) 6	164-182	59
	R:TGAACCCGCACACATCCGC
ZMZ11	F：CCAGAACCAGGAGCCAGCAA	(CTG)7	143-158	58
	R：GACCATCGGCCCGAAAGTAA
ZMZ14	F：AACACAAGGAAAGCCGAATG	(CAGCAC)4	206-212	54
	R：CAGGACGCCCAAGAAATACA
ZMZ18	F:ATGGGACCAACAGTGTAGGA	(AGA) 7	233-242	58
	R:GTGACAGCAGCATCGAGTAA
ZMZ26	F：GGGGACACCTAAACCGAGAG	(GA)12	277-287	61
	R：CGAGAAAGGAGAAGGCGAAT
ZMZ35	F：GTGTTGGGAGGTTGCAGAAA	(AT)13	144-152	59
	R：ACAGCCACGCCACATAGAGA
ZMZ46	F：AACAAACCACACGCAGATGG	(AT)9	184-192	61
	R：GAGTGAAGACGGCGACAGAT
ZY1	F：GATGATTATGACTCGCACAG	(CT)12	267-285	58
	R：TGATTGATAGTCTGGTAGCG
156	F:TGCAAGAGTGGCGCAGGCACTG	(TTTG)6	301-309	60
	R:TGGTAGCCTAATCTCATGGCTCG
352	F:TGATGTTGCCTAGAAGGCCAAAG	(TC)10	172-178	56
	R:AGGTGTTCACTTGAAAACCCAGC
719-2	F:GGGCGGATCGTGGTTGCCCCT	(CTG)5	243-258	60
	R:TGTCAAAAGACATGACCCACTG
1464	F:GGGCGAAGACGATAGCAAGAGCA	(CATGC)5	292-298	58
	R:TCCTGAACAAAGGCCTGGTG
1692	F:CAATGGTCAGTTTCCGTCCGATC	(CCA)6	209-215	58
	R:CGAGCTCGAATACTTCTCGTCG
P1	F:CCAAGGGAAATACAAGGTCT	(AG)11	192-204	58
	R:GTTGCCTGAACATCACAGAT
P14	F:AAAAAACCTTGCGACCAAAG	(GA)26	170-176	56
	R:CCACTAAAACACACTCCATCA
P16	F:CTGCTGATGTGGTGGTGAAG	(AG)9	202-216	59
	R:GATCTGGTTTGTGGAGGGAA
P30	F:ATGGGAATCACAGGTGAC	(AG)13	233-241	57
	R:TGGGAATATCTTCGCAGAG
P44	F:AAGCATCATCTCTATTTCTC	(CT)11	206-216	57
	R:ACTTTGTGGGTGTTTCTAT
WGA221	F:ATTGATGGAGACTCGGTTGC	CT16	230-236	60
	R:CTTAGCCTTGACCCATTAGCA
WGA76	F:AGGGCACTCCCTTATGAGGT	(GA)12	228-238	58
	R:CAGTCTCATTCCCTTTTTCC
WGA001	F:ATTGGAAGGGAAGGGAAATG	(AG)12	178-192	60
	R:CGCGCACATACGTAAATCAC
WGA276	F:CTCACTTTCTCGGCTCTTCC	(CT)14	146-180	50
	R:GGTCTTATGTGGGCAGTCGT
WGA321	F:TCCAATCGAAACTCCAAAGG		250-268	57
	R:GTCCAAAGACGATGATGGA
WGA376	F:GCCCTCAAAGTGATGAACGT	(GA)27	266-286	55
	R:TCATCCATATTTACCCCTTTCG
WGA32	F:CTCGGTAAGCCACACCAATT	(CT)19/(CT)38	186-200	60
	R:ACGGGCAGTGTATGCATGTA
ABRII/Jr11	F:GTCACATGATGGAGAAC	(TC)18	130-162	52
	R:CACCAAAGTGTTTTGAGG
BFU-Jr104	F:TGCAGAAGAGGGAGGAGGTA	(GAA)7	265-281	58
	R:ATCCCCAGCTTCATCTTCCT
BFU-Jr240	F:CTCCAGAGATGCTCGACTCC	(GAT)4(GAC)4	368-378	52
	R:GCTCTGAAATTGCGGAACTC
BFU-Jr249	F:GCAACGATCAAGGTCCCTAA	(TC)9	218-233	56
	R:CCAAGCACATTGAAACCAAA
BFU-Jr307	F:GCTTCCTCCCAGAAAACTTG	(TCT)7	112-118	55
	R:ACCCATTTTGATTTCGTCCA
SSR30	F:CTCTAATACAAACAACTCTCAGCTCTC	(AAAG)5	300-308	59
	R:CATCGTGCATTGGTTATCGT
ZMZ16	F:GATTGAGGGCTATTGTTCC	(CGC)7	168-176	52
	R:CTACTACCGCCAGTGTTTG
JR01	F:ACAGAAGGCATGCAACAACA	AGA	132-159	56
	R:GAGGCCGAAGAAGTTCCCAT
JR02	F:GTTGGGCTGCCAGAGATTCT	TTC	141-168	56
	R:ACGCTTCATTGGTAAACGAACG
JR03	F:CATTGCAATGGACCGTTCGG	GAC	138-171	56
	R:CCACCCTTTTCCCGCCTAAT
JR04	F:ACTCGAGCAGGACTTGAAGC	TCA	178-211	56
	R:CATGACCACGCAAGCCAAAA
JR05	F:AGGTCGCAAGCTCAGCAAAT	AAAG	151	56
	R:ATGCTCGACACGCGTCAGAG
JR06	F:CTGGTCGTTGGAGTGCAAAA	ACAG	200-220	56
	R:AGACCAGCAGGCGAAAGAAA
JR07	F:TCAAGAGAAATCCCCTTTGCT	ACCA	161-189	56
	R:TGAGGATTCAGCTGAGATTCCG
JR08	F:GCTCCCTCAACCTGGAAACA	CACG	135	56
	R:CAAGAGGCGTGCTGAAGTTG
JR09	F:TCTTGACCCAAGGCCAACTT	GAGGA	107-142	56
	R:AAACAGGGGAGGGAGGGAAA
JR10	F:TGGGAAGGGATTTCGTGTTGT	TCTGA	195-215	56
	R:TAAGGACGCCCATTGCCATT
JR11	F:AGCTAGCTCTCAAACAACAAGC	(GCAGTA)8	140-164	53
	R:ACAAACATGGCAACCTTCGTG
JR12	F:GCCTCTCCTCGTGCTCATTT	(GAA)18	212-230	56
	R:ACTCGCTACTTTTCAGGCCC
Note: Forward (F) and reverse (R) primer sequences, repeat motifs, allele size range (bp), and optimal annealing temperature (Ta) are given. Fragment size range are based on 96 J. sigillata samples from 7 populations.

## Sheet: Table S4
Table S4. Information of the final 33 primers.
Locus	Primer sequence (5'-3')	Repeat motif	Ta (℃)	Length(bp)	GenBank accession number	Reference	Method	data sources
JS02	F:GCATGATTAGTGACTTGAATTAGAAGC	(AAAG)8	59.3995	108	MN604165	Xu et al. 2020	Genome	Genomic data of two J. regia individuals were downloaded from NCBI(PRJNA291087 and PRJNA357423)
	R:CATGACATGCTCGACACGC
JS03	F:TGACGAGGTTTACCAGATGGG	(GAA)5	59.4445	92	MN604150	Xu et al. 2020	Genome	Genomic data of two J. regia individuals were downloaded from NCBI(PRJNA291087 and PRJNA357243)
	R:CGTTCTTCTTTCAGAGTGCTGTT
JS04	F:GAGGAAGAAGAGATGAAGACGA	(GAA)6	57.5035	91	MN604155	Xu et al. 2020	Genome	Genomic data of two J. regia individuals were downloaded from NCBI(PRJNA291087 and PRJNA357263)
	R:CCCTTTCTCTATAATCCAATGAAATCC
JS05	F:CGGCATTACAGTCGGCAGTA	(GAA)10	60.251	102	MN604159	Xu et al. 2020	Genome	Genomic data of two J. regia individuals were downloaded from NCBI(PRJNA291087 and PRJNA357337)
	R:ACAATTCCCGTGCTGCATCT
JS06	F:CCCTGCATGCAATCAATCACA	(AGT)5	59.203	108	MN604154	Xu et al. 2020	Genome	Genomic data of two J. regia individuals were downloaded from NCBI(PRJNA291087 and PRJNA357253)
	R:ATGGGACGAGTGATGGACTC
JS07	F:ACCAGCAGTTCCATGTACGG	(GAG)9	60.066	108	MN604158	Xu et al. 2020	Genome	Genomic data of two J. regia individuals were downloaded from NCBI(PRJNA291087 and PRJNA357336)
	R:GCTCATGCCATTATCTGCTTCG
JS09	F:TTCGACCGCGTTTCCAGTTA	(TTC)7	60.003	120	MN604156	Xu et al. 2020	Genome	Genomic data of two J. regia individuals were downloaded from NCBI(PRJNA291087 and PRJNA357270)
	R:CCAGACTCACGGTCAGTTCC
JS12	F:TCAACATTGGCGAGGTGACA	(TTA)7	59.32	147	MN604152	Xu et al. 2020	Genome	Genomic data of two J. regia individuals were downloaded from NCBI(PRJNA291087 and PRJNA357246)
	R:AGGCAAGTCTACTTCTTTCCCT
JS13	F:TCTTGTCAGCATACTAAGCTTGTT	(TTCT)5	57.851	150	MN604164	Xu et al. 2020	Genome	Genomic data of two J. regia individuals were downloaded from NCBI(PRJNA291087 and PRJNA357421)
	R:ACTAACTGCATATAGGATCAACCA
JS14	F:CACATCGAGTGTTTCAAGTGACA	(TGC)6	59.1815	133	MN604162	Xu et al. 2020	Genome	Genomic data of two J. regia individuals were downloaded from NCBI(PRJNA291087 and PRJNA357406)
	R:TGCACATGAGGAATTAACTGCTT
JS15	F:TGACACCTCGAGATTGTGCC	(TTG)5	59.639	128	MN604161	Xu et al. 2020	Genome	Genomic data of two J. regia individuals were downloaded from NCBI(PRJNA291087 and PRJNA357393)
	R:CCCGCCACCATCTTCATCTA
JS19	F:AGATGATTTATGGCAGCCAATGA	(AAG)7	59.244	228	MN604153	Xu et al. 2020	Genome	Genomic data of two J. regia individuals were downloaded from NCBI(PRJNA291087 and PRJNA357252)
	R:TGCTGGGTAAACGCATGAGT
JS22	F:AAAGTTGCTCCTCAGCTTGG	(ATC)7	57.844	290	MN604147	Xu et al. 2020	Genome	Genomic data of two J. regia individuals were downloaded from NCBI(PRJNA291087 and PRJNA357231)
	R:TAATTAGCAATGAACAGATGGTGG
JS28	F:AAAGGGTGAAGGAAGAAATTAGGAT	(AAGAG)5	59.139	300	MN604178	Xu et al. 2020	Genome	Genomic data of two J. regia individuals were downloaded from NCBI(PRJNA291087 and PRJNA357160)
	R:CCAAATTAAGCCAAACATGGTTGC
CUJRD102	F:GACAGCAGCCTTATTTTGTAAC	(GAG)8	54	191–197	NA	Topçu et al. 2015	Genomic library enrichment	genomic DNA from J. regia cv.‘Maras¸ -18’
	R:TTCGTCCTCTTCTTCTTCAAC
CUJRD462	F:TGCTCATTTTCATCCACTATC	(GAA)8	60	251–269	NA	Topçu et al. 2015	Genomic library enrichment	genomic DNA from J. regia cv.‘Maras¸ -18’
	R:ACTTCCTCTCCTTCCTCTTTC
JM5446	F:ATGCATGCAGCTCCTACCTC	(CTAG)5	53	218–234	NA	Hu et al. 2016	NGS	transcriptome
	R:GGACGTGTCCTGGGTTTTCA
BFU-Jr38	F:AGCTCCTCAAGCAAGGCTTA	(GAT)13	60	130	NA	Zhang et al. 2013	EST
	R:GTGCATGGAACCACACTCAG
BFU-Jr277	F:TATTCACCCGGAGGTTTCAG	(GAT)10	61	250	NA	Zhang et al. 2013	EST
	R:CCGAAGCCAGTCGAGTTATC
SSR18	F:GGAAAGGGATTTGAGGAGAGAT	(TTC)8	57	NA	GB|CV196491	Huang et al. 2013	EST
	R:GAAGAGGAGGAAGAAGAGGAGG
ZMZ7	F:GAACAAATAGACCAGGCACG	(TCC)7	53	227	CV198072	Qi et al. 2011	EST
	R:TAACGACAACCGATGAAACC
JR01	F:ACAGAAGGCATGCAACAACA	(AGA)3	56	132	NA	This research	Genome	Genomic data of two J. regia individuals were downloaded from NCBI(PRJNA291087 and PRJNA357186)
	R:GAGGCCGAAGAAGTTCCCAT
JR02	F:GTTGGGCTGCCAGAGATTCT	(TTC)5	56	132	NA	This research	Genome	Genomic data of two J. regia individuals were downloaded from NCBI(PRJNA291087 and PRJNA357187)
	R:ACGCTTCATTGGTAAACGAACG
JR03	F:CATTGCAATGGACCGTTCGG	(GAC)3	58	144	NA	This research	Genome	Genomic data of two J. regia individuals were downloaded from NCBI(PRJNA291087 and PRJNA357192)
	R:CCACCCTTTTCCCGCCTAAT
JR04	F:ACTCGAGCAGGACTTGAAGC	(TCA)5	57	169	NA	This research	Genome	Genomic data of two J. regia individuals were downloaded from NCBI(PRJNA291087 and PRJNA357197)
	R:CATGACCACGCAAGCCAAAA
JR06	F:CTGGTCGTTGGAGTGCAAAA	(ACAG)3	56	196	NA	This research	Genome	Genomic data of two J. regia individuals were downloaded from NCBI(PRJNA291087 and PRJNA357211)
	R:AGACCAGCAGGCGAAAGAAA
JR07	F:TCAAGAGAAATCCCCTTTGCT	(ACCA)3	56	173	NA	This research	Genome	Genomic data of two J. regia individuals were downloaded from NCBI(PRJNA291087 and PRJNA357212)
	R:TGAGGATTCAGCTGAGATTCCG
JR09	F:TCTTGACCCAAGGCCAACTT	(GAGGA)3	57	122	NA	This research	Genome	Genomic data of two J. regia individuals were downloaded from NCBI(PRJNA291087 and PRJNA357220)
	R:AAACAGGGGAGGGAGGGAAA
JR10	F:TGGGAAGGGATTTCGTGTTGT	(TCTGA)2	57	190	NA	This research	Genome	Genomic data of two J. regia individuals were downloaded from NCBI(PRJNA291087 and PRJNA357223)
	R:TAAGGACGCCCATTGCCATT
JR05	F:AGGTCGCAAGCTCAGCAAAT	(AAAG)8	56	150-170	NA	This research	Genome	Genomic data of two J. regia individuals were downloaded from NCBI(PRJNA291087 and PRJNA357223)
	R:ATGCTCGACACGCGTCAGAG
JR08	F:GCTCCCTCAACCTGGAAACA	(CACG)5	57	130-160	NA	This research	Genome	Genomic data of two J. regia individuals were downloaded from NCBI(PRJNA291087 and PRJNA357223)
	R:CAAGAGGCGTGCTGAAGTTG
JR11	F:AGCTAGCTCTCAAACAACAAGC	(GCAGTA)8	56	135-155	NA	This research	Genome	Genomic data of two J. regia individuals were downloaded from NCBI(PRJNA291087 and PRJNA357223)
	R:ACAAACATGGCAACCTTCGTG
JR12	F:GCCTCTCCTCGTGCTCATTT	(GAA)18	56	190-220	NA	This research	Genome	Genomic data of two J. regia individuals were downloaded from NCBI(PRJNA291087 and PRJNA357223)
	R:ACTCGCTACTTTTCAGGCCC

## Sheet: Table S5
Table S5. The information of the 11 redesigned primers.
Primers		Repeat motif		Primer sequences (redesigned )		Allele size range (bp, redesigned)		Primer sequences (previous)		Allele size range (bp, previous)
JR01		(AGA)6		F: GAGCAGCTATGAAGAGGATGA		236-263		F: ACAGAAGGCATGCAACAACA		132
				R: CTGAAATTTGTGGGGGTTCC				R: GAGGCCGAAGAAGTTCCCAT
JR03		(GAC)6		F: ATACGGATCTGATGGCATGG		235-268		F: CATTGCAATGGACCGTTCGG		144
				R: AGACAGCAATATCCACCCTT				R: CCACCCTTTTCCCGCCTAAT
JR04		(TCA)6		F: TGTTCTACCATTGCTCCGAA		348-381		F: ACTCGAGCAGGACTTGAAGC		169
				R: ACACCTAGTTAGGAGCTGGA				R: CATGACCACGCAAGCCAAAA
JR05		(AAAG)8		F: GTCGCAAGCTCAGCAAATAA		194-214		F: AGGTCGCAAGCTCAGCAAAT		151
				R: TGTATGTATGGGAGGGGGAT				R: ATGCTCGACACGCGTCAGAG
JR06		(ACAG)5		F: TTGGAGCCCAATCAAGGATT		299-319		F: CTGGTCGTTGGAGTGCAAAA		196
				R: CACACAGAAAAGACCAGCAG				R: AGACCAGCAGGCGAAAGAAA
JR07		(ACCA)5		F: TCTTAAGAAGAGCCAATCGC		303-330		F: TCAAGAGAAATCCCCTTTGCT		173
				R: GCTGTGTACCTCTTAGGGTT				R: TGAGGATTCAGCTGAGATTCCG
JR08		(CACG)5		F: ACTCCTGTCACTTGTATGCC		329-359		F: GCTCCCTCAACCTGGAAACA		135
				R: CCCGAGACATCAGAACCTTT				R: CAAGAGGCGTGCTGAAGTTG
JR09		(GAGGA)5		F: ATCACCTGATGTGGAAGCAA		359-394		F: TCTTGACCCAAGGCCAACTT		122
				R: CCATAGGACCCATAACGTGA				R: AAACAGGGGAGGGAGGGAAA
JS02		(AAAG)8		F: CAACTCTGTGATTGCATGGG		383-411		F: GCATGATTAGTGACTTGAATTAGAAGC		108
				R: GGTAACTCTCATCGCTAGGG				R: CATGACATGCTCGACACGC
JS04		(GAA)6		F: CATACATATGTGGGTGGCCT		349-367		F: GAGGAAGAAGAGATGAAGACGA		93-111
				R: TCCTCCTCTCTCTTCCCTTT				R: CCCTTTCTCTATAATCCAATGAAATCC
JS15		(TTG)5		F: ATCTCCGTGACTCCGCTCCT		352-377		F: TGACACCTCGAGATTGTGCC		135-150
				R: ACCCGCCACCATCTTCATCTACCAA				R: CCCGCCACCATCTTCATCTA

## Sheet: Table S6
Table S6: Population genetic diversity statistic of 11 populations of four Juglans species
Loucs		J. regia																				J. sigillata												J. cathayensis												Total (n=209)		PCR amplification rate	PIC
		UKR (n=20)				LPR (n=20)				GLR (n=20)				NGR (n=20)				XYR (n=9)				GD (n=20)				LJPT (n=20)				LBT (n=20)				EMC (n=20)				MGY (n=20)				PZY (n=20)
		HO	HE	NA		HO	HE	NA		HO	HE	NA		HO	HE	NA		HO	HE	NA		HO	HE	NA		HO	HE	NA		HO	HE	NA		HO	HE	NA		HO	HE	NA		HO	HE	NA		NA
JR01		0.7	0.67625	4		0.0526316	0.0512465	2		0.45	0.54625	4		0.3	0.26125	3		0	0	1		0	0.095	2		0.2	0.18	2		0.05	0.04875	2		0	0	1		0.166667	0.405864	3		0	0	1		7		0.987952	0.625
JR02		0.684211	0.594183	3		0.25	0.48625	4		0.05	0.38625	3		0.45	0.43625	3		0.444444	0.567901	3		0.588235	0.688581	5		0.7	0.58625	5		0.5	0.685	4		0.3	0.34625	5		0.55	0.76	8		0.65	0.63	5		14		0.983936	0.728
JR03		0.65	0.61125	6		0	0	1		0.45	0.555	3		0.421053	0.425208	3		0.444444	0.493827	3		0.705882	0.685121	5		0.3	0.42875	3		0.55	0.51625	4		0	0	1		0.4	0.56875	5		0.1	0.095	2		11		0.983936	0.734
JR04		0.4	0.551111	3		0.5	0.58625	3		0.5	0.7375	4		0.833333	0.680556	5		0.444444	0.641975	4		0.7	0.75375	6		0.55	0.54375	4		0.5	0.4875	7		0.176471	0.538062	3		0.157895	0.704986	4		0.176471	0.49308	2		13		0.915663	0.851
JR05		0.55	0.55625	5		0.05	0.04875	2		0.25	0.21875	2		0.5	0.58375	4		0.111111	0.203704	3		0.6	0.53	5		0.65	0.58	5		0.55	0.58375	4		0.2	0.255	2		0.2	0.18625	4		0.3	0.32	2		9		1	0.635
JR06		0.4	0.38625	3		0.5	0.51375	3		0.6	0.54125	3		0.55	0.64875	3		0.555556	0.611111	3		0.4	0.65625	4		0.4	0.56625	4		0.7	0.55875	3		0	0	1		0.05	0.47625	3		0.15	0.14125	3		6		1	0.689
JR07		1	0.66263	3		0.65	0.52875	4		0.1	0.59375	4		0.5	0.611111	3		0.555556	0.666667	4		0.45	0.56625	4*		0.4	0.56875	4		0.55	0.68125	6		0.157895	0.148199	3		0	0	1		0.05	0.14125	3		8		0.975904	0.677
JR08		0.35	0.5125	5		0	0	1		0.1	0.395	3		0.05	0.13875	2		0.555556	0.512346	3		0.5	0.52625	3		0.4	0.44625	4		0.45	0.58125	4		0	0	1		0.05	0.46375	4		0	0.095	2		7		1	0.659
JR09		0.473684	0.389197	3		0.15	0.13875	2		0.1	0.67875	4		0.7	0.57375	4		0.555556	0.611111	3		0.2	0.2275	4		0.4	0.4475	5		0.25	0.50125	3		0.55	0.43875	2		0.4	0.7525	7		0.45	0.4475	4		9		0.99	0.751
JR10		0.421053	0.33241	2		0.4	0.48	2		0	0.48	2		0.631579	0.696676	4		0.777778	0.549383	3		0.2	0.44	5		0	0.455	2		0.15	0.41	4		0.65	0.725	4		0.421053	0.559557	4		0.35	0.6825	4		5		0.987952	0.571
JR11		0.75	0.6925	5		0.15	0.21875	2		0.4	0.485	3		0.45	0.46875	2		0.666667	0.623457	4		0.65	0.585	3		0.55	0.69625	4		0.65	0.7075	5		0.7	0.66625	6		0.85	0.75625	6		0.8	0.755	7		8		1	0.722
JR12		0.55	0.57625	5		0.65	0.63625	5		0.65	0.48875	2		0.6	0.66875	4		0.111111	0.401235	2		0.1	0.095	2		0.55	0.50375	4		0.3	0.32875	3		0.75	0.6825	5		0.75	0.77	10		0.8	0.76125	8		11		1	0.732
JS02		0.588235	0.524221	4		0.05	0.04875	2		0	0	1		0.4	0.455	2		0	0	1		0.65	0.545	4		0.6	0.57875	4		0.5	0.48	2		0.2	0.255	2		0.15	0.45375	3		0.3	0.32	2		9		0.99	0.602
JS03		0.55	0.6775	9		0.15	0.30625	4		0.473684	0.411357	2		0.65	0.72625	5		0.111111	0.104938	2		0.65	0.73125	5		0.4	0.445	5		0.75	0.56	5		0.45	0.60875	4		0.75	0.8025	6		0.7	0.69125	6		11		0.99	0.767
JS04		0.529412	0.589965	3		0.15	0.13875	2		0.4	0.47125	3		0.555556	0.662037	3		0.444444	0.660494	3		0.55	0.69625	5		0.95	0.775	6		0.4	0.7	5		0	0.099723	2		0.222222	0.449074	4		0.1	0.3675	4		10		0.96	0.822
JS05		0.45	0.75875	6		0.5	0.445	3		0	0	1		0.7	0.7075	5		0.333333	0.5	2		0.65	0.565	3		0.75	0.5175	5		0.55	0.52625	3		0.7	0.63125	6*		0.263158	0.51108	7		0.5	0.5875	4		14		0.99	0.791
JS06		0.65	0.48875	2		0.35	0.36625	3		0	0	1		0.45	0.48875	2		0.666667	0.493827	2		0.7	0.59875	3		0.6	0.595	3		0.55	0.51125	3		0	0	1		0.3	0.465	3		0.15	0.14125	3		6		0.99	0.64
JS07		0.55	0.715	7*		0.75	0.73375	5*		0	0.32	2		0.2	0.26875	4		0.555556	0.475309	2		0.35	0.49875	2		0.7	0.495	2		0.55	0.545	3		0.8	0.605	6		0.75	0.73625	6		0.8	0.67625	7		13		0.995984	0.8
JS09		0.65	0.69125	5		0.55	0.79125	5		0	0	1		0.7	0.60375	4		0.444444	0.425926	3		0.55	0.4425	4		0.4	0.34125	4		0.5	0.415	5		0.2	0.18	2		0.45	0.5725	7		0	0	1		8		1	0.683
JS12		0.7	0.6725	7		0.7	0.7	5		0.35	0.46875	2		0.5	0.67875	5		0.666667	0.648148	4		0.45	0.42125	3		0.7	0.57875	3		0.55	0.62875	3		0.05	0.04875	2		0.15	0.49875	4		0.15	0.14125	3		13		0.995984	0.805
JS13		0.789474	0.724377	5*		0.9	0.72	5*		0	0	1		0.85	0.71125	4		0.666667	0.648148	3		0.6	0.585	3		0.5	0.61875	5		0.5	0.68625	6		0.9	0.58375	4		0.85	0.67875	5		0.9	0.57625	3*		8		0.99	0.768
JS14		0.55	0.39875	2		0.3	0.32	2		0	0	1		0.15	0.13875	2		0.375	0.429688	2		0.65	0.54625	4		0.8	0.63625	4		0.55	0.65875	3		0.05	0.04875	2		0.1	0.4675	4		0.05	0.04875	2		6		0.99	0.644
JS15		0.5	0.64125	7		0.3	0.50125	4		0.3	0.255	2		0.4	0.68125	5		0.555556	0.512346	3		0.1	0.095	2		0.6	0.67	4		0.6	0.57375	5		0	0	1		0.3	0.255	2		0.1	0.18	2		10		1	0.733
JS19		0.5	0.69125	6		0.35	0.65625	4		0	0	1		0.25	0.735	5		0	0	1		0.368421	0.498615	4		0.368421	0.716066	6		0.4	0.7125	6		0.55	0.46875	2		0.4	0.6525	6		0.4	0.48	5		15		0.99	0.846
JS22		0.3	0.64	5		0.65	0.65875	3		0	0	1		0.75	0.67875	7		0.444444	0.345679	2		0.65	0.785	6		0.6	0.60625	4		0.6	0.7175	7		0.6	0.6225	4		0.45	0.6525	5		0.65	0.54625	4		12		1	0.839
JS28		0.45	0.49875	3		0.2	0.18	2		0.4	0.42	2		0.7	0.65625	4		0.111111	0.104938	2		0.05	0.04875	2		0.315789	0.358726	4		0.2	0.26125	3		0	0.095	2		0.1	0.5775	4		0	0	1		6		0.99	0.627
BFU-Jr277		0.35	0.38	5		0.3	0.57125	4		0.5	0.455	2		0.05	0.04875	2		0.222222	0.345679	2		0.6	0.48625	3		0.421053	0.48615	4		0.4	0.42875	3		0.3	0.405	3		0.2	0.18	2		0.4	0.32	2		8		0.99	0.644
BFU-Jr38		0.894737	0.756233	7		0.85	0.64625	5		0.315789	0.432133	2		0.55	0.515	3		0.666667	0.598765	4		0.4	0.515	3		0.7	0.69625	5*		0.6	0.58125	7		0	0	1		0.1	0.185	3		0.8	0.56	5		14		0.99	0.841
CUJRD102		0.2	0.46	3		0.4	0.375	2		0.421053	0.498615	2		0.3	0.42	2		0.222222	0.197531	2		0.2	0.255	2		0.333333	0.291667	3		0.315789	0.33241	2		0.6	0.60125	4		0.55	0.705	8		0.65	0.56625	4		10		0.983936	0.715
CUJRD462		0.555556	0.603395	5		0.65	0.59125	5		0.65	0.48875	2		0.65	0.68125	4		0.222222	0.345679	2		0.1	0.185	3		0.55	0.66125	5		0.3	0.40375	4		0.65	0.6675	5		0.55	0.71875	9		0.45	0.7425	6		11		0.991968	0.76
JM5446		0.4	0.35	6		0.55	0.44125	4		0	0	1		0.1	0.09625	3		0.111111	0.104938	2		0.35	0.37375	3		0.25	0.30125	3		0.35	0.28875	2		0.75	0.72625	6		0.75	0.805	7		0.75	0.73625	5		13		1	0.579
SSR18		0.5	0.6925	7		0.55	0.59875	4		0.4	0.43375	3		0.65	0.6575	4		0.777778	0.660494	3		0.85	0.67375	8		0.7	0.59625	3		0.65	0.56875	4		0.2	0.265	3		0.05	0.50875	3		0	0.495	2		12		1	0.827
ZMZ7		0.4	0.37125	3		0.45	0.34875	2		0.45	0.39875	2		0.25	0.21875	2		0.222222	0.345679	2		0.1	0.095	2		0.35	0.5025	4		0.75	0.63	6		0	0	1		0.2	0.4525	5		0	0	1		9		1	0.582
average		0.545041	0.571711	4.58065	#DIV/0!	0.394019	0.419015	3.09677	#DIV/0!	0.251834	0.33817	2.18182	#DIV/0!	0.478531	0.515851	3.54545	#DIV/0!	0.395202	0.419119	2.57576	#DIV/0!	0.444319	0.469388	3.6875	#DIV/0!	0.505715	0.529397	3.96875	#DIV/0!	0.477751	0.52424	4.12121	#DIV/0!	0.317708	0.324613	2.84375	#DIV/0!	0.352454	0.537328	4.90909	#DIV/0!	0.353832	0.386002	3.5		-		-	-
Note: NA = Number of alleles per locus; HO = Observed heterozygosity; HE = Expected heterozygosity; * = Significant level for deviations from Hardy–Weinberg equilibrium (Significance is P < 0.05).

## Sheet: Table S7
Table S7. Raw data for population genetics analysis of 95 individuals.
individual	population	BFU-Jr38		BFU-Jr277		CUJRD102		CUJRD462		JM5446		JR01		JR02		JR03		JR04		JR05		JR06		JR07		JR08		JR09		JR10		JR11		JR12		JS02		JS03		JS04		JS05		JS06		JS07		JS09
GD1	GD	130	130	235	250	169	169	253	259	249	249	153	153	0	0	0	0	199	211	162	162	212	216	189	189	146	150	137	137	205	205	158	158	212	218	95	103	93	105	102	105	102	102	102	108	120	120	122	122
GD2	GD	130	139	235	250	169	169	253	253	245	249	144	144	156	156	141	144	190	202	162	162	208	208	181	189	150	150	137	137	210	215	152	152	212	212	95	95	90	99	108	111	102	108	102	102	120	120	122	122
GD3	GD	130	139	250	250	169	169	253	253	229	249	144	144	0	0	159	165	190	190	162	170	208	208	181	189	150	158	137	137	205	205	152	152	212	212	95	103	102	105	105	111	96	102	102	108	120	120	122	122
GD4	GD	133	133	250	250	169	169	253	253	249	249	144	144	162	162	0	0	184	184	162	182	208	208	189	189	150	150	137	137	195	205	152	158	212	212	95	115	99	99	105	105	102	102	108	108	117	117	119	122
GD5	GD	130	130	235	250	169	169	253	253	229	249	144	144	156	156	0	0	184	196	162	170	208	208	181	181	150	150	132	137	205	205	152	158	212	212	95	103	90	102	102	108	96	102	102	108	117	117	122	122
GD6	GD	133	133	250	250	169	169	253	253	249	249	144	144	156	162	159	162	184	199	162	182	216	216	181	189	150	150	122	127	205	205	152	158	212	212	95	115	93	93	102	111	96	102	108	108	120	120	119	122
GD7	GD	133	133	250	250	169	172	253	253	249	249	144	144	153	156	165	165	184	202	162	162	212	216	189	189	158	158	137	137	205	205	152	158	212	212	95	95	102	105	105	108	96	96	102	102	117	120	116	122
GD8	GD	130	139	235	250	169	169	253	253	249	249	144	144	153	156	159	165	184	202	162	170	204	216	181	189	150	150	137	137	205	205	152	152	212	212	95	103	93	93	105	105	96	102	102	108	117	117	116	122
GD9	GD	130	130	250	250	169	169	253	253	249	249	144	144	153	153	159	165	202	202	162	162	212	212	189	189	150	158	137	137	205	205	152	158	212	212	95	95	93	99	102	102	96	102	108	108	120	120	116	122
GD10	GD	130	130	235	250	169	169	253	253	249	249	144	144	159	162	162	165	184	184	162	162	212	212	177	189	150	158	137	137	205	205	152	152	212	212	95	95	90	93	102	108	96	102	108	108	117	120	119	122
GD11	GD	130	130	235	250	172	172	253	253	245	245	144	144	153	156	162	165	190	202	162	170	216	216	177	185	150	158	137	137	205	205	158	164	212	212	95	103	90	90	99	102	102	102	102	108	117	120	116	122
GD12	GD	130	139	235	250	169	172	250	250	245	249	144	144	153	153	159	162	202	202	162	170	212	216	181	181	150	158	137	137	205	205	152	152	212	212	95	103	90	90	105	105	102	102	102	108	117	117	116	122
GD13	GD	130	139	235	235	169	169	253	259	249	249	144	144	156	168	159	165	199	202	162	170	216	216	189	189	146	158	137	137	210	210	158	164	212	218	95	103	93	102	102	102	96	102	102	108	117	120	122	122
GD14	GD	130	130	235	250	169	169	253	253	229	249	144	144	156	162	159	159	196	202	162	162	216	216	181	189	150	158	132	137	200	205	152	164	212	212	95	95	93	99	105	105	96	102	102	108	117	117	119	122
GD15	GD	130	139	235	250	169	169	253	253	229	249	144	144	156	156	159	159	196	202	162	170	204	212	181	181	150	150	132	137	210	210	152	158	212	212	95	103	93	99	105	108	96	96	108	111	117	120	119	122
GD16	GD	130	130	235	253	169	169	253	253	249	249	144	144	153	156	144	144	202	211	154	170	212	216	181	181	150	158	137	137	210	210	152	158	212	212	103	107	90	99	105	105	96	102	108	111	117	120	122	122
GD17	GD	130	130	235	250	169	169	253	253	229	249	144	144	0	0	159	165	184	202	162	174	216	216	181	189	158	158	137	137	205	205	152	152	212	212	95	107	93	93	102	102	96	108	102	111	120	120	122	122
GD18	GD	130	139	235	250	169	172	253	253	249	249	144	144	153	156	159	165	184	199	162	170	212	216	181	181	150	158	137	137	205	205	152	158	212	212	95	103	90	93	102	105	102	108	102	111	117	117	122	131
GD19	GD	130	130	250	250	169	172	253	253	249	249	144	144	156	159	165	165	184	184	170	170	216	216	181	189	150	150	137	137	205	215	152	164	212	212	103	103	90	93	108	111	102	108	102	108	120	120	122	122
GD20	GD	130	139	250	250	169	169	253	253	249	249	144	144	162	162	159	165	199	202	162	162	212	216	189	189	158	158	137	137	205	205	158	164	212	212	95	95	93	93	105	105	102	102	102	111	117	120	122	122
LJPT01	LJPT	127	130	238	250	169	169	250	250	249	249	144	144	153	153	165	165	190	190	162	170	216	216	185	185	150	158	137	137	205	205	158	158	212	212	95	103	93	93	102	108	96	102	108	108	120	120	122	122
LJPT02	LJPT	127	130	250	250	169	169	253	268	249	261	144	144	153	153	165	165	196	202	162	170	216	216	177	185	146	146	132	137	205	205	152	164	212	227	95	103	93	93	102	105	96	102	102	111	120	120	116	122
LJPT03	LJPT	130	139	235	250	0	0	265	268	233	249	144	144	153	153	165	165	202	202	162	162	216	216	177	185	146	150	137	137	205	205	152	158	224	227	95	95	93	93	102	108	96	102	111	111	117	120	119	122
LJPT04	LJPT	130	130	0	0	169	169	253	259	249	249	144	144	153	156	165	165	190	202	162	162	208	216	177	185	146	158	132	137	205	205	146	164	212	218	95	95	93	96	99	102	102	102	102	108	117	120	122	122
LJPT05	LJPT	127	130	250	250	169	169	253	268	249	249	144	144	153	156	165	165	190	202	162	170	216	216	177	185	138	146	107	112	210	210	158	158	212	227	95	103	102	105	99	108	96	102	102	108	117	120	122	122
LJPT06	LJPT	130	145	235	235	169	169	253	259	249	261	144	144	153	156	165	165	190	202	162	170	212	216	185	185	146	146	137	137	210	210	164	164	212	218	95	103	90	93	102	108	102	102	102	111	117	120	122	122
LJPT07	LJPT	130	145	250	250	169	178	253	253	233	233	144	144	153	156	165	165	190	202	154	162	204	216	185	185	146	146	137	137	210	210	152	152	212	212	87	95	93	93	93	102	102	111	102	102	117	120	119	122
LJPT08	LJPT	130	139	235	253	169	178	253	259	249	249	144	150	153	156	150	150	190	190	162	170	204	212	169	185	146	146	137	137	205	205	152	152	212	218	95	103	90	93	93	108	102	120	102	102	117	120	122	131
LJPT09	LJPT	130	139	250	253	169	178	253	253	249	249	144	144	153	156	165	165	190	190	162	162	212	212	177	177	146	150	127	137	205	205	164	164	212	212	95	95	93	93	99	105	102	102	102	108	117	120	119	122
LJPT10	LJPT	130	133	250	253	169	169	253	253	233	249	144	150	159	162	165	165	184	202	162	162	216	216	177	177	146	146	127	127	205	205	146	164	212	212	95	95	93	93	102	108	96	102	102	108	117	117	122	122
LJPT11	LJPT	133	133	235	250	0	0	250	250	249	249	144	144	153	153	165	165	190	190	162	170	212	216	177	177	138	146	132	137	205	205	158	164	212	212	95	103	93	93	102	108	96	102	102	111	117	120	122	122
LJPT12	LJPT	130	130	235	250	169	169	253	268	249	249	144	144	153	156	159	165	184	202	162	162	212	212	177	177	146	146	137	137	205	205	146	164	212	227	95	95	93	93	102	105	96	102	102	102	117	120	122	122
LJPT13	LJPT	130	130	250	250	169	169	253	253	249	249	144	144	153	156	165	165	184	190	154	170	212	212	177	185	146	146	137	137	205	205	158	158	212	212	87	103	93	93	108	111	96	102	102	108	117	120	122	122
LJPT14	LJPT	133	145	250	250	169	172	253	253	249	249	144	144	153	153	165	165	190	190	170	170	212	212	177	177	146	146	127	137	205	205	158	164	212	212	103	103	90	93	105	108	96	102	102	102	117	117	119	122
LJPT15	LJPT	127	127	250	250	169	172	250	250	233	249	144	144	153	156	159	165	190	190	162	170	212	216	177	185	146	146	137	137	205	205	158	158	212	212	95	103	102	102	99	108	96	102	102	108	117	120	116	122
LJPT16	LJPT	130	133	250	250	169	169	253	259	249	249	144	150	153	156	159	165	190	202	162	170	212	212	177	185	138	146	137	137	205	205	158	164	212	218	95	103	93	93	105	108	96	102	102	111	120	120	119	122
LJPT17	LJPT	133	139	250	250	169	169	253	253	249	249	144	144	153	156	159	165	190	190	162	170	212	212	177	177	146	150	132	137	210	210	146	152	212	212	0	0	93	102	105	105	96	102	102	102	117	120	122	122
LJPT18	LJPT	130	133	250	250	169	169	253	259	249	249	144	144	153	156	159	159	190	202	162	170	212	216	185	185	146	146	132	137	210	210	158	164	212	218	95	103	93	102	105	108	102	102	102	111	117	120	122	122
LJPT19	LJPT	127	133	235	253	169	172	259	268	249	249	144	144	141	141	159	165	190	190	170	170	212	212	185	185	146	146	137	137	210	210	164	164	218	227	103	103	93	93	108	111	102	105	111	111	117	120	122	122
LJPT20	LJPT	130	130	250	250	169	169	253	265	249	249	144	150	156	159	150	159	190	202	150	158	212	216	173	173	138	138	137	137	210	210	158	164	212	224	95	103	93	102	105	111	102	102	102	111	120	120	122	122
BHLT1	LBT	133	133	235	235	169	169	253	259	233	249	144	144	156	162	165	165	190	190	162	170	212	212	177	185	146	150	137	137	205	215	164	164	212	218	95	103	93	105	105	105	96	96	102	102	117	120	122	122
BHLT2	LBT	130	130	250	250	169	169	253	253	233	249	144	144	153	153	165	165	190	190	162	170	212	216	177	185	158	158	132	137	205	205	152	164	212	212	95	103	93	96	102	102	102	102	102	102	117	123	122	122
BHLT3	LBT	130	142	235	250	0	0	253	253	233	249	144	144	159	159	165	165	190	202	162	162	212	216	177	185	146	158	132	137	195	205	152	164	212	212	95	95	93	102	108	108	96	102	102	108	117	117	119	122
BHLT4	LBT	130	130	250	250	169	169	253	265	233	249	144	144	153	162	159	165	190	190	170	170	204	212	177	185	158	158	137	137	205	205	152	158	212	224	103	103	90	93	102	102	96	96	102	102	120	123	122	122
BHLT5	LBT	127	130	250	250	169	169	253	253	249	249	144	144	156	156	165	165	190	190	162	170	216	216	177	185	146	146	132	137	205	205	158	164	212	212	95	103	93	102	105	108	96	102	108	108	120	120	122	122
BHLT6	LBT	130	130	235	250	169	172	253	259	249	249	144	150	153	156	159	165	190	190	162	170	212	216	185	185	146	146	137	137	205	205	152	158	212	218	95	95	93	102	102	111	96	96	102	102	120	120	122	122
BHLT7	LBT	130	130	250	250	169	169	253	253	249	249	144	144	153	153	165	165	190	190	162	170	216	216	177	177	146	158	132	137	195	215	164	164	212	212	95	103	93	102	99	108	102	120	102	111	120	120	119	122
BHLT8	LBT	130	130	235	244	169	172	259	259	249	249	144	144	156	162	159	159	190	202	162	162	212	216	181	189	146	146	137	137	205	205	158	158	218	218	95	95	93	96	102	108	102	102	108	111	120	120	122	122
BHLT9	LBT	127	130	244	250	169	172	253	253	249	249	144	144	153	162	159	165	190	202	162	170	216	216	0	0	146	146	0	0	210	210	152	152	212	212	95	103	93	102	108	108	96	102	102	102	117	120	116	122
BHLT10	LBT	127	130	250	250	169	169	253	253	249	249	144	144	153	153	159	165	193	202	162	170	212	216	177	185	146	146	137	137	210	210	164	164	212	212	95	103	93	102	108	108	102	120	102	108	117	120	116	122
BHLT11	LBT	127	139	250	250	169	172	253	253	233	249	144	144	153	156	141	150	190	190	162	162	204	216	161	169	146	146	0	0	210	210	158	164	212	212	95	95	93	102	105	108	96	102	102	108	117	117	116	122
BHLT12	LBT	130	136	244	250	169	172	253	253	249	249	144	144	153	156	150	159	199	205	142	142	212	216	185	185	146	150	0	0	205	205	158	164	212	212	95	95	93	93	105	105	96	102	102	111	117	120	122	125
BHLT13	LBT	130	145	250	250	169	172	250	250	249	249	144	144	153	153	165	165	190	196	142	150	204	216	181	189	138	138	137	137	205	205	158	164	212	212	95	103	93	102	102	105	102	102	102	102	117	120	122	122
BHLT14	LBT	130	130	250	250	169	169	253	253	233	249	144	144	156	162	159	165	190	190	170	170	212	216	181	181	146	158	0	0	205	205	152	164	212	212	103	103	93	93	105	105	96	102	102	108	117	120	122	131
BHLT15	LBT	130	145	235	250	172	172	253	253	249	249	144	144	159	159	165	165	190	190	162	170	216	216	177	177	146	158	127	127	205	205	158	158	212	212	95	103	93	102	108	108	102	102	102	111	117	120	122	122
BHLT16	LBT	130	130	250	250	169	169	253	259	249	249	144	144	153	156	159	165	187	190	162	170	212	212	177	185	146	146	137	137	205	205	146	158	212	218	95	103	93	93	102	108	102	102	102	108	120	120	122	122
BHLT17	LBT	130	136	235	250	169	169	253	253	249	249	144	144	153	153	159	165	190	199	170	170	212	216	185	185	146	158	137	137	205	205	152	164	212	212	103	103	93	102	108	108	96	102	102	102	117	120	122	122
BHLT18	LBT	130	136	235	250	169	169	253	259	233	249	144	144	156	156	159	165	190	190	162	162	212	216	177	185	150	158	137	137	205	205	140	158	212	218	95	95	93	102	99	102	96	102	102	108	117	120	119	122
BHLT19	LBT	130	133	250	250	169	169	253	253	249	249	144	144	156	162	159	165	187	190	162	170	212	216	185	185	146	146	137	137	205	205	146	146	212	212	95	103	93	93	102	102	96	102	102	102	117	117	119	122
BHLT20	LBT	130	145	250	250	169	169	253	259	249	249	144	144	156	156	165	165	190	202	162	162	212	216	185	185	150	158	132	137	205	205	158	164	212	218	95	95	102	102	102	102	102	102	102	111	117	117	119	122
GLR01	GLR	115	127	244	250	172	172	253	259	249	249	144	150	144	144	141	141	196	208	170	170	216	216	177	185	150	150	0	0	210	210	158	158	212	218	103	103	90	90	105	105	102	102	108	108	132	132	116	116
GLR02	GLR	115	127	250	250	172	178	253	259	249	249	144	150	144	144	141	141	196	196	170	170	216	220	185	185	150	150	127	127	210	210	158	158	212	218	103	103	90	102	105	105	102	102	108	108	123	123	116	116
GLR03	GLR	115	115	244	250	172	178	253	259	249	249	144	150	144	144	159	162	208	208	170	170	216	220	177	177	150	150	127	127	210	210	158	164	212	218	103	103	90	90	99	105	102	102	108	108	123	123	116	116
GLR04	GLR	115	115	244	250	178	178	253	253	249	249	144	150	141	141	162	162	199	211	170	170	216	216	181	185	150	150	0	0	205	205	158	158	212	212	103	103	90	102	105	105	102	102	108	108	123	123	116	116
GLR05	GLR	115	127	244	250	172	172	259	259	249	249	144	144	144	144	159	162	199	211	170	170	220	220	185	185	150	150	0	0	205	205	164	164	218	218	103	103	90	90	99	105	102	102	108	108	123	123	116	116
GLR06	GLR	0	0	244	250	178	178	253	259	249	249	150	150	144	144	165	165	199	211	170	170	216	220	173	173	138	138	0	0	205	205	158	158	212	218	103	103	90	102	105	105	102	102	108	108	123	123	116	116
GLR07	GLR	127	127	250	250	172	172	253	259	249	249	144	144	144	144	165	165	199	199	170	170	216	220	177	177	150	150	137	137	205	205	158	164	212	218	103	103	90	90	105	105	102	102	108	108	123	123	116	116
GLR09	GLR	127	127	250	250	172	178	259	259	249	249	144	144	144	144	165	165	196	208	170	170	216	220	177	177	150	150	127	127	205	205	158	158	218	218	103	103	90	102	99	99	102	102	108	108	123	123	116	116
GLR10	GLR	127	127	250	250	172	172	253	253	249	249	150	150	144	144	165	165	196	196	170	170	220	220	177	177	150	150	127	127	205	205	158	164	212	212	103	103	90	102	99	105	102	102	108	108	123	123	116	116
GLR13	GLR	115	127	250	250	172	178	259	259	249	249	144	144	144	144	162	165	196	208	170	170	216	220	177	177	150	150	127	127	205	205	158	164	218	218	103	103	90	102	99	99	102	102	108	108	123	123	116	116
GLR14	GLR	127	127	244	250	172	178	259	259	249	249	144	150	144	144	162	165	196	208	170	170	216	216	177	177	150	150	127	137	210	210	164	164	218	218	103	103	102	102	102	105	102	102	108	108	123	123	116	116
GLR15	GLR	127	127	250	250	0	0	253	259	249	249	144	144	144	144	159	165	196	196	170	170	220	220	177	177	150	150	127	127	205	205	158	164	212	218	103	103	90	102	99	105	102	102	108	108	123	123	116	116
GLR16	GLR	127	127	250	250	172	178	253	259	249	249	144	150	144	144	159	165	196	196	170	170	216	220	0	0	150	150	127	127	210	210	158	164	212	218	103	103	90	90	105	105	102	102	108	108	123	123	116	116
GLR17	GLR	115	127	244	250	178	178	253	259	249	249	150	150	141	141	159	165	211	211	170	170	216	220	0	0	150	150	127	127	210	210	146	146	212	218	103	103	90	90	99	105	102	102	108	108	132	132	116	116
GLR18	GLR	127	127	244	244	172	178	253	259	249	249	150	150	141	153	165	165	211	211	170	170	216	220	0	0	150	150	117	117	210	210	158	158	212	218	103	103	90	90	99	105	102	102	108	108	132	132	116	116
GLR19	GLR	127	127	244	244	178	178	253	259	249	249	150	150	144	144	165	165	211	211	162	170	0	0	0	0	146	150	117	117	210	210	158	158	212	218	103	103	90	90	105	105	102	102	108	108	132	132	116	116
GLR20	GLR	127	127	250	250	172	172	253	259	249	249	144	150	141	141	165	165	199	199	162	170	0	0	177	177	146	150	117	117	205	205	158	164	212	218	103	103	90	102	99	105	102	102	108	108	123	123	116	116
GLR21	GLR	127	127	244	250	172	178	259	259	249	249	144	150	141	141	165	165	199	211	162	170	212	220	177	177	146	146	122	127	205	205	158	158	218	218	103	103	90	90	105	105	102	102	108	108	123	123	116	116
GLR22	GLR	115	115	244	250	178	178	253	259	249	249	150	150	144	144	165	165	199	211	162	170	0	0	177	177	146	146	117	117	205	205	158	158	212	218	103	103	0	0	105	105	102	102	0	0	123	123	116	116
GLR23	GLR	115	127	244	250	172	172	253	259	249	249	132	138	144	144	162	165	196	208	162	170	212	216	177	177	146	146	117	117	205	205	158	164	212	218	103	103	90	102	99	99	102	102	108	108	123	123	116	116
YGHLT01	XYR	106	121	250	250	172	178	253	253	249	249	150	150	144	144	162	165	208	208	170	170	216	216	177	181	150	150	132	137	205	215	158	164	212	212	103	103	90	96	93	93	117	117	102	108	123	126	125	128
YGHLT02	XYR	112	121	250	250	172	172	253	268	249	249	150	150	144	153	162	165	196	208	170	170	212	220	177	177	150	150	127	137	215	215	158	158	212	227	103	103	90	90	93	105	111	111	102	108	123	126	116	116
YGHLT03	XYR	106	112	250	250	172	172	268	268	249	249	150	150	144	144	165	165	196	199	170	170	216	220	177	185	150	154	137	137	205	215	158	164	227	227	103	103	90	90	93	99	117	117	102	108	123	126	116	125
YGHLT05	XYR	109	112	253	253	172	172	253	268	237	249	150	150	144	153	159	159	208	208	170	170	212	216	177	185	150	150	132	137	210	215	146	146	212	212	103	103	90	90	93	93	111	111	102	108	123	123	116	125
YGHLT06	XYR	106	112	250	250	172	172	268	268	249	249	150	150	153	153	165	165	199	199	170	170	212	212	177	177	146	150	127	127	210	215	158	164	227	227	103	103	90	90	99	99	111	111	108	108	126	126	116	116
YGHLT07	XYR	106	106	250	253	172	172	268	268	249	249	150	150	144	144	162	165	199	199	170	170	216	216	0	0	146	150	132	137	210	215	158	164	227	227	103	103	90	90	99	105	111	117	108	108	123	126	116	116
YGHLT09	XYR	106	112	250	250	172	172	268	268	249	249	150	150	141	153	165	165	199	199	170	170	212	216	185	185	146	150	127	127	210	215	152	164	227	227	103	103	90	90	99	105	111	117	102	108	123	126	116	125
YGHLT10	XYR	106	106	250	250	172	178	268	268	249	249	150	150	144	144	165	165	199	202	142	150	212	220	181	185	146	150	127	137	215	215	158	158	227	227	103	103	90	90	99	99	111	117	102	102	123	123	116	116
YGHLT11	XYR	106	106	250	253	172	172	268	268	249	249	150	150	141	153	162	165	196	199	170	170	216	216	185	185	146	146	137	137	205	215	158	164	227	227	103	103	90	90	105	105	117	117	102	108	123	123	116	116
MGY01	MGY	142	142	0	0	175	184	253	265	225	225	153	159	144	144	165	171	187	187	158	162	212	212	173	173	138	146	127	132	0	0	140	140	212	224	99	99	0	0	96	111	93	93	0	0	111	111	125	131
MGY02	MGY	142	142	0	0	181	181	265	265	229	229	147	147	144	147	159	159	178	178	166	166	204	204	177	177	138	146	142	142	205	205	146	164	224	224	99	99	96	99	105	105	0	0	96	96	117	117	119	119
16CS11626-01	MGY	142	142	238	238	181	181	259	259	221	229	147	147	150	156	159	159	181	181	166	166	204	204	177	177	138	146	137	137	200	215	146	146	218	221	99	99	96	99	105	105	0	0	96	96	117	117	119	119
LIUJ167742	DTL	142	142	238	238	181	181	271	271	221	229	147	147	159	159	159	159	184	184	158	158	204	204	177	177	146	146	132	132	205	205	146	146	224	230	91	91	93	96	105	105	0	0	96	96	117	117	119	119
LIUJ167743	DTL	142	142	0	0	178	184	271	271	233	233	147	147	159	162	159	159	184	184	166	166	200	204	177	177	146	146	137	137	200	205	146	146	224	230	99	99	96	96	105	105	0	0	96	96	117	117	119	119
LIUJ167830	DTL	0	0	238	238	178	178	253	253	229	229	147	147	144	147	159	159	178	178	166	166	204	204	177	177	146	146	132	132	210	210	146	152	212	212	99	99	93	99	105	105	93	93	96	96	117	117	119	119
[truncated: 18 more columns]

## Sheet: Table S8
Table S8. Raw data for population genetics analysis of 209 individuals.
individual	population	BFU-Jr38		BFU-Jr277		CUJRD102		CUJRD462		JM5446		JR01		JR02		JR03		JR04		JR05		JR06		JR07		JR08		JR09		JR10		JR11		JR12		JS02		JS03		JS04		JS05		JS06		JS07		JS09
UKR01	UKR	107	110	250	250	170	173	0	0	217	233	245	248	123	123	249	258	0	0	196	204	308	308	0	0	339	339	368	378	190	190	158	158	208	211	0	0	90	90	0	0	94	94	103	109	94	94	119	119
UKR02	UKR	107	113	250	250	173	179	0	0	233	237	245	251	123	132	255	258	0	0	196	204	308	312	0	0	339	343	368	378	190	190	152	158	211	217	392	392	87	90	0	0	97	97	103	103	94	103	122	125
UKR03	UKR	107	125	238	244	173	173	236	248	233	233	251	251	123	135	252	258	0	0	204	204	308	308	307	311	335	343	378	378	190	195	146	152	196	196	392	392	99	99	344	350	97	97	103	103	103	103	119	119
UKR04	UKR	107	116	250	250	179	179	236	251	233	233	245	251	123	132	255	258	374	386	200	204	308	308	303	307	343	343	378	378	190	195	158	176	196	211	388	392	90	90	350	350	88	94	103	109	94	103	116	116
UKR05	UKR	107	107	235	241	173	173	236	251	233	233	248	248	123	132	258	258	377	377	192	200	308	308	303	307	343	351	368	378	190	190	152	158	196	211	380	388	105	111	344	356	94	97	109	109	106	112	116	119
UKR06	UKR	107	116	250	250	173	173	236	251	233	233	251	251	123	132	246	258	377	377	204	204	308	308	307	311	343	343	378	383	190	190	158	158	196	211	392	392	90	96	344	344	94	97	109	109	103	103	116	119
UKR07	UKR	107	116	250	250	173	173	245	245	233	233	245	251	123	135	255	258	386	386	204	204	308	312	303	307	343	343	378	378	190	190	152	152	205	205	392	392	90	93	344	356	103	103	103	109	94	103	116	119
UKR08	UKR	0	0	250	250	170	170	239	239	233	233	245	251	135	135	243	249	0	0	204	204	308	312	303	311	347	347	378	378	190	190	158	164	196	196	0	0	90	96	350	350	106	106	103	109	94	103	116	116
UKR09	UKR	107	113	241	250	170	173	236	236	233	233	251	260	123	135	258	258	386	386	200	204	308	308	307	311	343	351	378	378	190	195	146	152	196	196	388	392	90	96	344	350	94	103	103	109	106	106	116	122
UKR10	UKR	107	119	250	250	173	173	236	251	233	233	245	251	123	123	255	258	374	386	204	204	308	312	307	311	343	343	378	383	190	195	152	158	196	211	392	392	90	90	344	344	94	94	109	109	103	103	119	128
UKR11	UKR	107	116	250	250	179	179	245	251	233	233	251	260	135	135	255	255	377	386	192	204	308	312	303	307	343	351	368	378	190	190	146	176	205	211	380	392	90	90	356	356	97	103	103	109	103	103	122	125
UKR12	UKR	107	113	244	250	173	173	236	248	233	245	245	245	123	123	255	258	374	374	204	204	308	312	303	307	343	343	368	378	190	195	158	176	196	208	392	392	87	90	344	344	79	88	109	109	91	94	116	128
UKR13	UKR	107	113	241	250	173	173	236	236	233	241	251	260	123	135	258	258	386	386	200	204	308	308	307	311	343	351	378	378	190	195	146	152	196	196	388	392	84	90	344	350	94	103	103	109	100	100	116	122
UKR14	UKR	113	116	250	250	173	173	236	236	233	233	251	260	123	132	255	258	377	386	200	200	308	308	303	307	343	343	378	378	190	190	146	158	196	196	388	392	90	90	344	344	94	103	103	109	106	106	116	116
UKR15	UKR	128	128	250	250	173	173	236	245	233	249	251	260	123	132	249	255	386	386	192	204	308	312	303	311	343	343	378	378	190	190	158	158	196	205	380	392	90	99	344	350	103	103	103	109	94	103	122	125
UKR16	UKR	107	125	241	250	173	173	236	236	233	233	245	251	123	135	258	258	386	386	204	204	304	308	307	311	343	343	378	378	190	195	146	152	196	196	392	392	99	102	344	350	97	97	103	109	103	103	116	122
UKR17	UKR	119	128	250	250	173	179	236	251	233	249	260	260	123	132	255	258	377	386	200	204	308	308	303	311	343	343	378	383	190	190	152	158	196	211	388	392	90	99	350	350	97	97	103	109	91	94	116	116
UKR18	UKR	116	128	241	250	173	173	236	251	233	249	245	251	123	123	255	255	377	386	188	204	312	312	307	311	343	351	378	378	190	190	152	158	196	211	376	392	90	90	344	350	97	97	103	109	94	103	116	125
UKR19	UKR	107	125	250	250	173	173	236	236	233	237	245	260	0	0	258	258	0	0	204	204	308	308	0	0	347	347	0	0	0	0	146	152	196	196	0	0	84	84	0	0	106	106	109	109	106	109	116	116
UKR20	UKR	107	119	250	250	179	179	236	236	233	233	251	251	123	132	255	258	386	386	192	200	308	308	303	311	343	343	378	383	190	195	158	158	196	196	380	388	99	99	344	350	88	97	103	109	94	103	116	122
LPR01	LPR	107	125	250	256	173	173	239	242	233	233	245	251	123	123	258	258	386	386	204	204	312	312	311	311	343	343	378	383	190	190	158	158	199	202	392	392	90	90	344	350	97	103	109	109	91	94	122	125
LPR03	LPR	107	125	250	250	173	173	242	245	233	249	251	251	123	123	258	258	374	386	204	204	304	308	303	311	343	343	378	378	190	195	158	158	202	205	392	392	90	90	350	350	103	103	109	109	91	94	122	122
LPR05	LPR	107	125	250	250	173	173	239	245	233	249	251	251	123	123	258	258	374	386	204	204	304	308	311	311	343	343	378	378	190	195	158	158	199	205	392	392	90	90	350	350	103	103	109	109	91	94	122	122
LPR07	LPR	107	113	250	250	173	179	245	245	233	249	251	251	123	123	258	258	368	386	204	204	308	312	307	311	343	343	378	378	195	195	158	158	205	205	392	392	90	90	350	350	97	103	109	109	91	94	122	128
LPR08	LPR	107	125	241	256	173	173	245	245	233	241	251	251	123	132	258	258	368	386	204	204	312	312	307	311	343	343	378	378	190	195	158	158	205	205	392	392	90	90	344	350	97	103	103	109	91	94	122	128
LPR11	LPR	107	107	250	250	173	179	245	245	233	249	251	251	117	123	258	258	368	368	204	204	308	308	311	311	343	343	378	378	195	195	158	158	205	205	392	392	90	102	350	350	103	103	109	109	103	106	119	125
LPR13	LPR	107	107	241	250	173	179	245	245	233	233	251	251	123	123	258	258	368	374	204	204	308	312	303	311	343	343	378	378	195	195	158	158	205	205	392	392	90	102	350	350	103	103	109	109	103	106	119	119
LPR14	LPR	104	107	250	250	173	179	245	245	233	249	251	251	123	123	258	258	368	386	204	204	308	312	311	311	343	343	378	378	195	195	158	158	205	205	392	392	102	102	350	350	103	103	109	109	94	106	119	119
LPR15	LPR	104	107	244	250	179	179	245	245	233	233	251	251	123	123	258	258	386	386	204	204	308	312	303	311	343	343	378	378	195	195	158	158	202	202	392	392	90	99	350	350	103	103	109	109	94	106	119	119
LPR17	LPR	107	125	250	250	173	179	245	245	229	233	251	251	123	123	258	258	386	386	204	204	308	312	307	311	343	343	378	378	195	195	158	158	205	205	392	392	90	90	350	350	97	103	103	109	106	106	116	116
LPR20	LPR	107	107	250	250	173	173	239	242	233	233	251	251	123	132	258	258	386	386	204	204	308	308	303	311	343	343	378	378	195	195	158	158	199	202	392	392	90	90	350	350	97	103	109	109	94	94	119	128
LPR21	LPR	107	113	244	244	173	173	245	251	233	233	251	251	132	132	258	258	368	386	204	204	308	308	307	311	343	343	378	378	195	195	146	146	205	211	392	392	90	90	350	350	103	106	109	109	91	100	128	128
LPR22	LPR	113	119	250	250	173	173	239	245	233	233	0	0	123	123	258	258	386	386	200	204	308	312	303	311	343	343	378	378	190	195	158	158	199	205	392	396	84	84	350	350	103	106	103	109	103	103	125	128
LPR23	LPR	107	125	241	250	173	173	239	245	233	233	251	251	123	123	258	258	368	386	204	204	308	308	311	311	343	343	378	378	190	195	158	158	199	205	392	392	90	90	350	350	103	103	109	109	103	103	119	122
LPR24	LPR	107	113	241	250	173	179	245	251	233	249	251	251	123	132	258	258	374	374	204	204	308	312	307	311	343	343	378	378	190	195	146	158	205	211	392	392	90	90	350	350	97	103	106	109	94	106	125	128
LPR25	LPR	107	119	250	250	173	173	239	242	233	233	251	251	123	123	258	258	386	386	204	204	304	312	311	311	343	343	378	383	190	190	158	158	199	202	392	392	90	90	344	350	103	103	103	103	94	106	125	128
LPR27	LPR	113	125	241	241	173	179	236	245	233	241	251	251	126	132	258	258	368	386	204	204	308	308	311	315	343	343	378	378	190	190	146	158	196	205	392	392	90	90	350	350	97	103	106	109	94	106	116	128
LPR28	LPR	107	125	241	241	173	173	245	251	233	241	251	251	132	132	258	258	368	368	204	204	308	308	307	311	343	343	378	378	190	190	158	158	205	211	392	392	90	90	350	350	97	103	103	109	106	106	116	128
LPR29	LPR	107	125	241	241	173	173	245	251	233	233	251	251	132	132	258	258	368	368	204	204	308	308	311	311	343	343	378	383	190	195	158	158	205	211	392	392	90	90	350	350	97	97	109	109	91	94	116	116
LPR30	LPR	107	113	241	241	173	179	245	251	233	241	251	251	132	132	258	258	368	386	204	204	308	308	307	315	343	343	378	378	190	195	146	158	205	211	392	392	90	90	350	350	103	103	103	109	94	106	116	116
GLR01	GLR	107	119	244	250	173	173	236	242	233	233	245	251	123	123	258	258	356	368	204	204	308	308	299	307	339	339	368	368	195	195	158	158	196	202	392	392	90	90	356	356	97	97	109	109	112	112	116	116
GLR02	GLR	107	119	250	250	173	179	236	242	233	233	245	251	123	123	255	258	356	356	204	204	308	312	307	307	339	339	373	373	195	195	158	158	196	202	392	392	90	102	356	356	97	97	109	109	103	103	116	116
GLR03	GLR	107	107	244	250	173	179	236	242	233	233	245	251	123	123	255	258	368	368	204	204	308	312	299	299	339	339	373	373	195	195	158	164	196	202	392	392	90	90	350	356	97	97	109	109	103	103	116	116
GLR04	GLR	107	107	244	250	179	179	236	236	233	233	245	251	120	120	258	258	359	371	204	204	308	308	303	307	339	339	368	368	190	190	158	158	196	196	392	392	90	102	356	356	97	97	109	109	103	103	116	116
GLR05	GLR	107	119	244	250	173	173	242	242	233	233	245	245	123	123	255	258	359	371	204	204	312	312	307	307	339	339	368	368	190	190	164	164	202	202	392	392	90	90	350	356	97	97	109	109	103	103	116	116
GLR06	GLR	0	0	244	250	179	179	236	242	233	233	251	251	123	123	261	261	359	371	204	204	308	312	295	295	327	327	368	368	190	190	158	158	196	202	392	392	90	102	356	356	97	97	109	109	103	103	116	116
GLR07	GLR	119	119	250	250	173	173	236	242	233	233	245	245	123	123	261	261	359	359	204	204	308	312	299	299	339	339	383	383	190	190	158	164	196	202	392	392	90	90	356	356	97	97	109	109	103	103	116	116
GLR09	GLR	119	119	250	250	173	179	242	242	233	233	245	245	123	123	261	261	356	368	204	204	308	312	299	299	339	339	373	373	190	190	158	158	202	202	392	392	90	102	350	350	97	97	109	109	103	103	116	116
GLR10	GLR	119	119	250	250	173	173	236	236	233	233	251	251	123	123	261	261	356	356	204	204	312	312	299	299	339	339	373	373	190	190	158	164	196	196	392	392	90	102	350	356	97	97	109	109	103	103	116	116
GLR13	GLR	107	119	250	250	173	179	242	242	233	233	245	245	123	123	258	261	356	368	204	204	308	312	299	299	339	339	373	373	190	190	158	164	202	202	392	392	90	102	350	350	97	97	109	109	103	103	116	116
GLR14	GLR	119	119	244	250	173	179	242	242	233	233	245	251	123	123	258	261	356	368	204	204	308	308	299	299	339	339	373	383	195	195	164	164	202	202	392	392	102	102	353	356	97	97	109	109	103	103	116	116
GLR15	GLR	119	119	250	250	0	0	236	242	233	233	245	245	123	123	255	261	356	356	204	204	312	312	299	299	339	339	373	373	190	190	158	164	196	202	392	392	90	102	350	356	97	97	109	109	103	103	116	116
GLR16	GLR	119	119	250	250	173	179	236	242	233	233	245	251	123	123	255	261	356	356	204	204	308	312	303	303	339	339	373	373	195	195	158	164	196	202	392	392	90	90	356	356	97	97	109	109	103	103	116	116
GLR17	GLR	107	119	244	250	179	179	236	242	233	233	251	251	120	120	255	261	371	371	204	204	308	312	303	303	339	339	373	373	195	195	146	146	196	202	392	392	90	90	350	356	97	97	109	109	112	112	116	116
GLR18	GLR	119	119	244	244	173	179	236	242	233	233	251	251	120	132	261	261	371	371	204	204	308	308	303	303	339	339	363	363	195	195	158	158	196	202	392	392	90	90	350	356	97	97	109	109	112	112	116	116
GLR19	GLR	119	119	244	244	179	179	236	242	233	233	251	251	123	123	261	261	371	371	196	204	308	308	303	303	335	339	363	363	195	195	158	158	196	202	392	392	90	90	356	356	97	97	109	109	112	112	116	116
GLR20	GLR	119	119	250	250	173	173	236	242	233	233	245	251	120	120	261	261	359	359	196	204	308	312	299	299	335	339	363	363	190	190	158	164	196	202	392	392	90	102	350	356	97	97	109	109	103	103	116	116
GLR21	GLR	119	119	244	250	173	179	242	242	233	233	245	251	120	120	261	261	359	371	196	204	304	312	299	299	335	335	368	373	190	190	158	158	202	202	392	392	90	90	356	356	97	97	109	109	103	103	116	116
GLR22	GLR	107	107	244	250	179	179	236	242	233	233	251	251	123	123	261	261	359	371	196	204	308	312	299	299	335	335	363	363	190	190	158	158	196	202	392	392	0	0	356	356	97	97	0	0	103	103	116	116
GLR23	GLR	107	119	244	250	173	173	236	242	233	233	233	239	123	123	258	261	356	368	196	204	304	308	299	299	335	335	363	363	190	190	158	164	196	202	392	392	90	102	350	350	97	97	109	109	103	103	116	116
NGR01	NGR	125	128	250	250	173	173	251	251	233	233	248	251	123	132	255	258	0	0	200	200	304	304	303	307	343	343	368	388	190	200	158	158	211	211	388	388	87	90	344	350	88	94	103	109	106	106	116	122
NGR02	NGR	125	128	250	250	173	173	236	251	233	233	251	251	123	123	258	258	368	386	200	204	304	308	307	311	343	343	368	388	190	190	152	158	196	211	388	392	87	96	344	350	82	94	109	109	106	106	116	122
NGR03	NGR	125	125	250	250	173	173	236	245	233	233	251	251	123	132	258	258	0	0	200	200	304	308	307	311	343	343	368	388	200	200	158	158	196	205	388	388	90	96	350	350	88	88	109	109	106	106	116	122
NGR04	NGR	125	125	238	250	173	173	236	251	217	233	248	251	135	135	258	258	0	0	196	204	308	308	0	0	339	343	368	378	190	190	152	158	196	196	392	392	90	96	0	0	88	103	103	103	97	106	116	122
NGR05	NGR	128	128	250	250	173	173	245	251	233	233	251	251	123	132	255	258	368	386	204	204	304	308	307	307	343	343	368	393	185	200	152	158	205	211	392	392	87	90	344	350	88	103	103	109	103	106	116	122
NGR06	NGR	125	125	250	250	179	179	236	251	233	233	251	251	123	123	258	258	0	0	200	204	308	308	303	311	343	343	368	378	190	190	152	158	196	211	388	392	87	87	356	356	88	103	109	109	106	106	119	122
NGR07	NGR	125	128	250	250	173	179	236	236	233	233	248	251	123	123	0	0	0	0	196	196	308	308	0	0	339	339	368	378	0	0	158	158	196	196	388	388	90	96	0	0	88	88	103	109	106	106	116	122
NGR08	NGR	110	125	250	250	173	179	236	245	233	233	251	251	123	135	258	258	0	0	192	192	308	312	311	311	343	343	368	378	185	190	158	158	196	205	388	392	87	90	356	356	88	103	103	109	106	106	122	125
NGR09	NGR	110	125	250	250	179	179	236	245	233	233	251	251	123	123	255	258	368	374	200	204	308	308	311	311	343	343	368	393	185	190	152	158	196	205	388	392	96	96	356	356	88	103	103	109	106	106	122	125
NGR10	NGR	110	125	250	250	173	173	236	236	233	233	251	251	123	132	258	258	368	374	204	204	304	308	303	303	343	343	368	393	190	195	152	158	196	196	392	392	87	90	344	356	94	94	109	109	106	106	116	116
NGR11	NGR	125	125	250	250	173	179	236	245	233	233	251	251	123	123	255	258	374	386	200	204	304	312	303	307	343	343	368	368	190	200	152	152	196	205	388	392	105	105	350	356	88	94	103	109	106	106	116	116
NGR12	NGR	125	125	250	250	173	179	245	245	233	233	248	251	123	123	255	258	368	374	200	204	308	312	311	311	343	343	368	378	190	195	158	158	205	205	392	392	90	96	344	356	103	103	103	103	97	106	116	116
NGR13	NGR	125	125	250	250	173	173	236	245	233	233	251	251	123	123	258	258	0	0	204	204	304	312	311	311	343	343	368	368	190	200	152	158	196	205	392	392	87	90	350	356	88	97	103	109	106	106	116	122
NGR16	NGR	125	128	250	250	179	179	236	245	233	233	251	251	123	123	255	258	368	374	204	204	312	312	307	311	343	343	368	378	195	195	152	152	196	205	392	392	90	90	344	356	97	103	103	103	94	106	116	116
NGR17	NGR	125	125	250	250	173	179	245	251	233	233	251	251	123	132	255	258	359	359	200	204	312	312	307	311	343	343	368	378	195	195	152	152	205	211	392	392	90	90	350	356	103	103	103	103	106	106	116	116
NGR18	NGR	110	125	250	250	173	179	245	245	233	249	251	251	123	132	258	258	368	374	200	204	304	312	311	311	343	343	368	368	185	200	152	158	205	205	388	392	90	96	350	356	88	103	103	109	106	106	116	125
NGR19	NGR	125	128	250	250	173	173	245	254	233	233	248	251	123	135	255	255	368	377	204	204	312	312	311	311	343	343	378	378	185	190	152	158	205	214	392	392	90	93	350	350	103	103	103	109	94	94	119	125
NGR20	NGR	125	125	250	250	173	173	236	236	233	233	251	251	123	123	258	258	0	0	204	204	312	312	307	307	343	343	368	393	190	190	158	158	196	196	392	392	105	105	344	344	94	103	103	103	106	106	116	122
NGR21	NGR	110	128	250	250	173	173	236	245	233	233	245	251	123	123	249	255	368	368	200	204	308	312	307	311	343	343	368	368	190	195	158	158	196	205	388	392	105	105	344	344	94	103	103	103	106	106	116	116
NGR22	NGR	110	125	250	250	173	173	254	254	233	233	251	251	123	135	258	258	368	374	200	204	308	312	303	307	343	343	368	368	185	200	158	158	214	214	388	392	90	96	350	350	94	97	103	103	106	106	116	125
XYR01	XYR	98	113	250	250	173	179	236	236	233	233	251	251	123	123	258	261	368	368	204	204	308	308	299	303	339	339	378	383	190	200	158	164	196	196	392	392	90	96	344	344	112	112	103	109	103	106	125	128
XYR02	XYR	104	113	250	250	173	173	236	251	233	233	251	251	123	132	258	261	356	368	204	204	304	312	299	299	339	339	373	383	200	200	158	158	196	211	392	392	90	90	344	356	106	106	103	109	103	106	116	116
XYR03	XYR	98	104	250	250	173	173	251	251	233	233	251	251	123	123	261	261	356	359	204	204	308	312	299	307	339	343	383	383	190	200	158	164	211	211	392	392	90	90	344	350	112	112	103	109	103	106	116	125
XYR04	XYR	101	104	253	253	173	173	236	251	221	233	251	251	123	132	255	255	368	368	204	204	304	308	299	307	339	339	378	383	195	200	146	146	196	196	392	392	90	90	344	344	106	106	103	109	103	103	116	125
XYR05	XYR	98	104	250	250	173	173	251	251	233	233	251	251	132	132	261	261	359	359	204	204	304	304	299	299	335	339	373	373	195	200	158	164	211	211	392	392	90	90	350	350	106	106	109	109	106	106	116	116
XYR06	XYR	98	98	250	253	173	173	251	251	233	233	251	251	123	123	258	261	359	359	204	204	308	308	303	311	335	339	378	383	195	200	158	164	211	211	392	392	90	90	350	356	106	112	109	109	103	106	116	116
XYR07	XYR	98	104	250	250	173	173	251	251	233	233	251	251	120	132	261	261	359	359	204	204	304	308	307	307	335	339	373	373	195	200	152	164	211	211	392	392	90	90	350	356	106	112	103	109	103	106	116	125
XYR08	XYR	98	98	250	250	173	179	251	251	233	233	251	251	123	123	261	261	359	362	176	184	304	312	303	307	335	339	373	383	200	200	158	158	211	211	392	392	90	90	350	350	106	112	103	103	103	103	116	116
XYR09	XYR	98	98	250	253	173	173	251	251	233	233	251	251	120	132	258	261	356	359	204	204	308	308	307	307	335	335	383	383	190	200	158	164	211	211	392	392	90	90	356	356	112	112	103	109	103	103	116	116
GD1	GD	122	122	235	250	170	170	236	242	233	233	254	254	0	0	0	0	359	371	196	196	304	308	311	311	335	339	383	383	190	190	158	158	196	202	384	392	93	105	353	356	97	97	103	109	100	100	122	122
GD2	GD	122	131	235	250	170	170	236	236	229	233	245	245	135	135	237	240	350	362	196	196	300	300	303	311	339	339	383	383	195	200	152	152	196	196	384	384	90	99	359	362	97	103	103	103	100	100	122	122
GD3	GD	122	131	250	250	170	170	236	236	213	233	245	245	0	0	255	261	350	350	196	204	300	300	303	311	339	347	383	383	190	190	152	152	196	196	384	392	102	105	356	362	91	97	103	109	100	100	122	122
GD4	GD	125	125	250	250	170	170	236	236	233	233	245	245	141	141	0	0	344	344	196	216	300	300	311	311	339	339	383	383	180	190	152	158	196	196	384	404	99	99	356	356	97	97	109	109	97	97	119	122
GD5	GD	122	122	235	250	170	170	236	236	213	233	245	245	135	135	0	0	344	356	196	204	300	300	303	303	339	339	378	383	190	190	152	164	196	196	384	392	90	102	353	359	91	97	103	109	97	97	122	122
GD6	GD	125	125	250	250	170	170	236	236	233	233	245	245	135	141	255	258	344	359	196	216	308	308	303	311	339	339	368	373	190	190	152	158	196	196	384	404	93	93	353	362	91	97	109	109	100	100	119	122
GD7	GD	125	125	250	250	170	173	236	236	233	233	245	245	132	135	261	261	344	362	196	196	304	308	311	311	347	347	383	383	190	190	152	158	196	196	384	384	102	105	356	359	91	91	103	103	97	100	116	122
GD8	GD	122	131	235	250	170	170	236	236	233	233	245	245	132	135	255	261	344	362	196	204	296	308	303	311	339	339	383	383	190	190	152	152	196	196	384	392	93	93	356	356	91	97	103	109	97	97	116	122
GD9	GD	122	122	250	250	170	170	236	236	233	233	245	245	132	132	255	261	362	362	196	196	304	304	311	311	339	347	383	383	190	190	152	158	196	196	384	384	93	99	353	353	91	97	109	109	100	100	116	122
GD10	GD	122	122	235	250	170	170	236	236	233	233	245	245	138	141	258	261	344	344	196	196	304	304	299	311	339	347	383	383	190	190	152	152	196	196	384	384	90	93	353	359	91	97	109	109	97	100	119	122
GD11	GD	122	122	235	250	173	173	236	236	229	229	245	245	132	135	258	261	350	362	196	204	308	308	299	307	339	347	383	383	190	190	158	164	196	196	384	392	90	90	350	353	97	97	103	109	97	100	116	122
GD12	GD	122	131	235	250	170	173	233	233	229	233	245	245	132	132	255	258	362	362	196	204	304	308	303	303	339	347	383	383	190	190	152	152	196	196	384	392	90	90	356	356	97	97	103	109	97	97	116	122
GD13	GD	122	131	235	235	170	170	236	242	233	233	245	245	135	147	255	261	359	362	196	204	308	308	311	311	335	347	383	383	195	195	158	164	196	202	384	392	93	102	353	353	91	97	103	109	97	100	122	122
GD14	GD	122	122	235	250	170	170	236	236	213	233	245	245	135	141	255	255	356	362	196	196	308	308	303	311	339	347	378	383	185	190	152	164	196	196	384	384	93	99	356	356	91	97	103	109	97	97	119	122
GD15	GD	122	131	235	250	170	170	236	236	213	233	245	245	135	135	255	255	356	362	196	204	296	304	303	303	339	339	378	383	195	195	152	158	196	196	384	392	93	99	356	359	91	91	109	112	97	100	119	122
GD16	GD	122	122	235	253	170	170	236	236	233	233	245	245	132	135	240	240	362	371	188	204	304	308	303	303	339	347	383	383	195	195	152	158	196	196	392	396	90	99	356	356	91	97	109	112	97	100	122	122
GD17	GD	122	122	235	250	170	170	236	236	213	233	245	245	0	0	255	261	344	362	196	208	308	308	303	311	347	347	383	383	190	190	152	152	196	196	384	396	93	93	353	353	91	103	103	112	100	100	122	122
GD18	GD	122	131	235	250	170	173	236	236	233	233	245	245	132	135	255	261	344	359	196	204	304	308	303	303	339	347	383	383	190	190	152	158	196	196	384	392	90	93	353	356	97	103	103	112	97	97	122	131
GD19	GD	122	122	250	250	170	173	236	236	233	233	245	245	135	138	261	261	344	344	204	204	308	308	303	311	339	339	383	383	190	200	152	164	196	196	392	392	90	93	359	362	97	103	103	109	100	100	122	122
GD20	GD	122	131	250	250	170	170	236	236	233	233	245	245	141	141	255	261	359	362	196	196	304	308	311	311	347	347	383	383	190	190	158	164	196	196	384	384	93	93	356	356	97	97	103	112	97	100	122	122
LJPT01	LJPT	119	122	238	250	170	170	233	233	233	233	245	245	132	132	261	261	350	350	196	204	308	308	307	307	339	347	383	383	190	190	158	158	196	196	384	392	93	93	353	359	91	97	109	109	100	100	122	122
LJPT02	LJPT	119	122	250	250	170	170	236	251	233	245	245	245	132	132	261	261	356	362	196	204	308	308	299	307	335	335	378	383	190	190	152	164	196	211	384	392	93	93	353	356	91	97	103	112	100	100	116	122
LJPT03	LJPT	122	131	235	250	0	0	248	251	217	233	245	245	132	132	261	261	362	362	196	196	308	308	299	307	335	339	383	383	190	190	152	158	208	211	384	384	93	93	353	359	91	97	112	112	97	100	119	122
LJPT04	LJPT	122	122	0	0	170	170	236	242	233	233	245	245	132	135	261	261	350	362	196	196	300	308	299	307	335	347	378	383	190	190	146	164	196	202	384	384	93	96	350	353	97	97	103	109	97	100	122	122
LJPT05	LJPT	119	122	250	250	170	170	236	251	233	233	245	245	132	135	261	261	350	362	196	204	308	308	299	307	327	335	353	358	195	195	158	158	196	211	384	392	102	105	350	359	91	97	103	109	97	100	122	122
LJPT06	LJPT	122	137	235	235	170	170	236	242	233	245	245	245	132	135	261	261	350	362	196	204	304	308	307	307	335	335	383	383	195	195	164	164	196	202	384	392	90	93	353	359	97	97	103	112	97	100	122	122
LJPT07	LJPT	122	137	250	250	170	179	236	236	217	217	245	245	132	135	261	261	350	362	188	196	296	308	307	307	335	335	383	383	195	195	152	152	196	196	376	384	93	93	344	353	97	106	103	103	97	100	119	122
LJPT08	LJPT	122	131	235	253	170	179	236	242	233	233	245	251	132	135	246	246	350	350	196	204	296	304	291	307	335	335	383	383	190	190	152	152	196	202	384	392	90	93	344	359	97	112	103	103	97	100	122	131
LJPT09	LJPT	122	131	250	253	170	179	236	236	233	233	245	245	132	135	261	261	350	350	196	196	304	304	299	299	335	339	373	383	190	190	164	164	196	196	384	384	93	93	350	356	97	97	103	109	97	100	119	122
LJPT10	LJPT	122	125	250	253	170	170	236	236	217	233	245	251	138	141	261	261	344	362	196	196	308	308	299	299	335	335	373	373	190	190	146	164	196	196	384	384	93	93	353	359	91	97	103	109	97	97	122	122
LJPT11	LJPT	125	125	235	250	0	0	233	233	233	233	245	245	132	132	261	261	350	350	196	204	304	308	299	299	327	335	378	383	190	190	158	164	196	196	384	392	93	93	353	359	91	97	103	112	97	100	122	122
LJPT12	LJPT	122	122	235	250	170	170	236	251	233	233	245	245	132	135	255	261	344	362	196	196	304	304	299	299	335	335	383	383	190	190	146	164	196	211	384	384	93	93	353	356	91	97	103	103	97	100	122	122
LJPT13	LJPT	122	122	250	250	170	170	236	236	233	233	245	245	132	135	261	261	344	350	188	204	304	304	299	307	335	335	383	383	190	190	158	158	196	196	376	392	93	93	359	362	91	97	103	109	97	100	122	122
LJPT14	LJPT	125	137	250	250	170	173	236	236	233	233	245	245	132	132	261	261	350	350	204	204	304	304	299	299	335	335	373	383	190	190	158	164	196	196	392	392	90	93	356	359	91	97	103	103	97	97	119	122
LJPT15	LJPT	119	119	250	250	170	173	233	233	217	233	245	245	132	135	255	261	350	350	196	204	304	308	299	307	335	335	383	383	190	190	158	158	196	196	384	392	102	102	350	359	91	97	103	109	97	100	116	122
LJPT16	LJPT	122	125	250	250	170	170	236	242	233	233	245	251	132	135	255	261	350	362	196	204	304	304	299	307	327	335	383	383	190	190	158	164	196	202	384	392	93	93	356	359	91	97	103	112	100	100	119	122
LJPT17	LJPT	125	131	250	250	170	170	236	236	233	233	245	245	132	135	255	261	350	350	196	204	304	304	299	299	335	339	378	383	195	195	146	152	196	196	288	288	93	102	356	356	91	97	103	103	97	100	122	122
LJPT18	LJPT	122	125	250	250	170	170	236	242	233	233	245	245	132	135	255	255	350	362	196	204	304	308	307	307	335	335	378	383	195	195	158	164	196	202	384	392	93	102	356	359	97	97	103	112	97	100	122	122
LJPT19	LJPT	119	125	235	253	170	173	242	251	233	233	245	245	120	120	255	261	350	350	204	204	304	304	307	307	335	335	383	383	195	195	164	164	202	211	392	392	93	93	359	362	97	100	112	112	97	100	122	122
LJPT20	LJPT	122	122	250	250	170	170	236	248	233	233	245	251	135	138	246	255	350	362	184	192	304	308	295	295	327	327	383	383	195	195	158	164	196	208	384	392	93	102	356	362	97	97	103	112	100	100	122	122
LBT1	LBT	125	125	235	235	170	170	236	242	217	233	245	245	135	141	261	261	350	350	196	204	304	304	299	307	335	339	383	383	190	200	164	164	196	202	384	392	93	105	356	356	91	91	103	103	97	100	122	122
LBT2	LBT	122	122	250	250	170	170	236	236	217	233	245	245	132	132	261	261	350	350	196	204	304	308	299	307	347	347	378	383	190	190	152	164	196	196	384	392	93	96	353	353	97	97	103	103	97	103	122	122
LBT3	LBT	122	134	235	250	0	0	236	236	217	233	245	245	138	138	261	261	350	362	196	196	304	308	299	307	335	347	378	383	180	190	152	164	196	196	384	384	93	102	359	359	91	97	103	109	97	97	119	122
LBT4	LBT	122	122	250	250	170	170	236	248	217	233	245	245	132	141	255	261	350	350	204	204	296	304	299	307	347	347	383	383	190	190	152	158	196	208	392	392	90	93	353	353	91	91	103	103	100	103	122	122
LBT5	LBT	119	122	250	250	170	170	236	236	233	233	245	245	135	135	261	261	350	350	196	204	308	308	299	307	335	335	378	383	190	190	158	164	196	196	384	392	93	102	356	359	91	97	109	109	100	100	122	122
LBT6	LBT	122	122	235	250	170	173	236	242	233	233	245	251	132	135	255	261	350	350	196	204	304	308	307	307	335	335	383	383	190	190	152	158	196	202	384	384	93	102	353	362	91	91	103	103	100	100	122	122
LBT7	LBT	122	122	250	250	170	170	236	236	233	233	245	245	132	132	261	261	350	350	196	204	308	308	299	299	335	347	378	383	180	200	164	164	196	196	384	392	93	102	350	359	97	112	103	112	100	100	119	122
LBT8	LBT	122	122	235	244	170	173	242	242	233	233	245	245	135	141	255	255	350	362	196	196	304	308	303	311	335	335	383	383	190	190	158	158	202	202	384	384	93	96	353	359	97	97	109	112	100	100	122	122
LBT9	LBT	119	122	244	250	170	173	236	236	233	233	245	245	132	141	255	261	350	362	196	204	308	308	303	303	335	335	378	378	195	195	152	152	196	196	384	392	93	102	359	359	91	97	103	103	97	100	116	122
LBT10	LBT	119	122	250	250	170	170	236	236	233	233	245	245	132	132	255	261	353	362	196	204	304	308	299	307	335	335	383	383	195	195	164	164	196	196	384	392	93	102	359	359	97	112	103	109	97	100	116	122
LBT11	LBT	119	131	250	250	170	173	236	236	217	233	245	245	132	135	237	246	350	350	196	196	296	308	283	291	335	335	378	378	195	195	158	164	196	196	384	384	93	102	356	359	91	97	103	109	97	97	116	122
LBT12	LBT	122	128	244	250	170	173	236	236	233	233	245	245	132	135	246	255	359	365	176	176	304	308	307	307	335	339	378	378	190	190	158	164	196	196	384	384	93	93	356	356	91	97	103	112	97	100	122	125
LBT13	LBT	122	137	250	250	170	173	233	233	233	233	245	245	132	132	261	261	350	356	176	184	296	308	303	311	327	327	383	383	190	190	158	164	196	196	384	392	93	102	353	356	97	97	103	103	97	100	122	122
LBT14	LBT	122	122	250	250	170	170	236	236	217	233	245	245	135	141	255	261	350	350	204	204	304	308	303	303	335	347	378	378	190	190	152	164	196	196	392	392	93	93	356	356	91	97	103	109	97	100	122	131
LBT15	LBT	122	137	235	250	173	173	236	236	233	233	245	245	138	138	261	261	350	350	196	204	308	308	299	299	335	347	373	373	190	190	158	158	196	196	384	392	93	102	359	359	97	97	103	112	97	100	122	122
LBT16	LBT	122	122	250	250	170	170	236	242	233	233	245	245	132	135	255	261	347	350	196	204	304	304	299	307	335	335	383	383	190	190	146	158	196	202	384	392	93	93	353	359	97	97	103	109	100	100	122	122
LBT17	LBT	122	128	235	250	170	170	236	236	233	233	245	245	132	132	255	261	350	359	204	204	304	308	307	307	335	347	383	383	190	190	152	164	196	196	392	392	93	102	359	359	91	97	103	103	97	100	122	122
LBT18	LBT	122	128	235	250	170	170	236	242	217	233	245	245	135	135	255	261	350	350	196	196	304	308	299	307	339	347	383	383	190	190	140	158	196	202	384	384	93	102	350	353	91	97	103	109	97	100	119	122
LBT19	LBT	122	125	250	250	170	170	236	236	233	233	245	245	135	141	255	261	347	350	196	204	304	308	307	307	335	335	383	383	190	190	146	146	196	196	384	392	93	93	353	353	91	97	103	103	97	97	119	122
LBT20	LBT	122	137	250	250	170	170	236	242	233	233	245	245	135	135	261	261	350	362	196	196	304	308	307	307	339	347	378	383	190	190	158	164	196	202	384	384	102	102	353	353	97	97	103	112	97	97	119	122
EMC01	EMC	104	104	238	247	179	182	245	248	213	221	248	248	123	135	249	249	0	0	192	200	292	292	303	303	335	335	373	373	195	195	140	146	205	208	380	388	93	96	362	362	88	94	97	97	94	97	119	119
EMC02	EMC	104	104	238	238	179	182	242	248	201	217	248	248	135	135	249	249	362	362	200	200	292	292	0	0	335	335	373	388	185	185	140	146	202	208	388	388	96	99	365	365	79	94	97	97	97	97	119	122
EMC03	EMC	104	104	238	244	179	182	242	248	209	217	248	248	135	138	249	249	359	362	200	200	292	292	303	303	335	335	388	388	190	195	146	146	202	208	388	388	114	114	0	0	79	79	97	97	94	97	119	119
EMC04	EMC	104	104	238	238	182	188	242	254	201	205	248	248	135	135	249	249	0	0	200	200	292	292	303	303	335	335	373	388	185	185	140	146	202	214	388	388	96	96	362	362	88	94	97	97	94	97	119	119
EMC06	EMC	104	104	238	238	179	182	242	248	213	213	248	248	135	135	249	249	359	359	200	200	292	292	303	303	335	335	373	388	180	180	140	146	202	208	388	388	96	99	362	362	79	88	97	97	100	100	119	122
EMC07	EMC	104	104	238	238	179	185	242	242	205	213	248	248	135	135	249	249	365	365	192	200	292	292	303	303	335	335	373	373	185	190	128	158	202	202	380	388	96	96	362	362	76	94	97	97	94	97	119	119
EMC08	EMC	104	104	238	238	182	185	242	242	205	213	248	248	129	135	249	249	359	359	192	200	292	292	303	303	335	335	373	373	190	190	140	176	202	202	380	388	96	96	362	362	79	79	97	97	94	97	119	119
EMC09	EMC	104	104	244	244	182	182	245	245	205	213	248	248	135	141	249	249	362	362	192	192	292	292	303	303	335	335	373	373	185	195	146	146	205	205	380	380	96	96	362	362	79	79	97	97	94	97	119	119
EMC11	EMC	104	104	238	238	179	182	242	245	201	217	248	248	135	135	249	249	362	362	200	200	292	292	303	303	335	335	373	388	190	195	128	128	202	205	388	388	99	99	362	362	82	88	97	97	91	94	119	119
EMC12	EMC	104	104	238	238	179	179	248	248	205	213	248	248	135	135	249	249	359	359	200	200	292	292	303	303	335	335	373	388	190	190	146	152	205	208	388	388	114	114	362	362	79	91	97	97	94	97	119	119
EMC13	EMC	104	104	244	247	179	185	242	245	213	217	248	248	141	141	249	249	362	362	200	200	292	292	303	303	335	335	373	388	185	195	146	146	202	205	388	388	114	114	362	362	79	88	97	97	94	97	119	119
EMC14	EMC	104	104	244	247	179	179	248	248	209	209	248	248	135	135	249	249	359	359	200	200	292	292	303	307	335	335	373	388	185	190	128	140	208	208	388	388	96	96	362	362	79	88	97	97	94	97	119	119
EMC16	EMC	104	104	238	238	182	182	242	248	213	213	248	248	135	135	249	249	359	362	200	200	292	292	303	303	335	335	373	373	190	195	128	146	202	208	388	388	96	96	362	362	79	79	97	97	94	97	119	119
EMC17	EMC	104	104	238	244	179	182	242	242	205	221	248	248	135	141	249	249	362	362	200	200	292	292	303	307	335	335	373	373	180	190	152	158	202	202	388	388	96	99	362	362	79	79	97	97	115	118	119	119
EMC18	EMC	104	104	238	238	182	182	242	248	213	213	248	248	135	135	249	249	362	362	200	200	292	292	303	303	335	335	373	373	180	190	140	146	202	208	388	388	93	96	362	362	88	94	97	97	97	97	119	122
EMC19	EMC	104	104	238	238	182	182	242	248	213	213	248	248	135	135	249	249	362	362	200	200	292	292	303	303	335	335	373	388	180	190	140	146	202	208	388	388	93	96	362	362	79	88	97	97	94	97	119	122
EMC20	EMC	104	104	238	247	179	182	242	248	205	213	248	248	135	135	249	249	359	359	200	200	292	292	303	303	335	335	373	373	185	190	146	146	202	208	388	388	93	96	362	362	79	79	97	97	94	97	119	119
EMC21	EMC	104	104	238	238	182	182	245	248	201	213	248	248	135	135	249	249	0	0	200	200	292	292	303	303	335	335	373	388	185	185	140	146	205	208	388	388	96	99	362	362	79	88	97	97	94	97	119	119
EMC22	EMC	104	104	238	238	182	188	245	263	213	217	248	248	135	135	249	249	359	362	192	200	292	292	303	303	335	335	373	388	185	190	140	146	205	223	380	388	93	96	362	362	79	88	97	97	94	97	119	119
EMC23	EMC	104	104	238	238	179	179	248	248	213	217	248	248	129	135	249	249	362	362	200	200	292	292	303	311	335	335	373	388	180	195	146	146	205	208	388	388	96	96	362	362	79	88	97	97	97	97	119	119
MGY01	MGY	104	104	238	238	176	185	236	248	217	233	248	251	123	123	255	270	365	365	196	200	308	308	303	303	343	343	363	363	190	190	146	164	196	208	388	388	84	90	0	0	79	79	109	112	88	91	125	131
MGY02	MGY	104	104	238	238	182	182	248	248	213	213	248	248	135	138	249	249	356	356	200	200	292	292	303	303	335	335	388	388	190	190	146	164	208	208	388	388	93	96	365	365	0	0	97	97	94	97	119	119
MGY03	MGY	104	104	238	244	179	182	248	248	205	209	251	251	135	135	243	249	362	362	200	200	292	292	303	303	335	335	373	383	185	190	140	164	205	208	388	388	96	99	362	365	79	79	97	97	94	97	119	119
MGY04	MGY	104	104	238	238	179	182	248	248	213	221	248	248	135	135	249	249	362	362	200	200	292	292	303	303	335	335	373	388	190	190	146	152	205	208	388	388	96	96	365	365	73	73	97	97	94	97	119	119
MGY05	MGY	104	104	238	238	182	185	245	248	209	209	248	248	135	135	243	249	359	359	200	200	292	292	303	303	335	335	373	373	185	190	140	152	205	205	388	388	96	99	365	365	85	97	97	97	94	97	119	119
MGY06	MGY	101	101	238	238	176	185	251	254	217	233	0	0	120	120	255	270	365	365	200	200	308	308	303	303	343	343	393	393	190	190	146	158	211	214	392	392	84	90	374	374	79	79	109	112	85	91	125	134
MGY07	MGY	104	104	238	238	182	182	245	245	213	217	248	248	132	135	249	249	359	359	200	200	292	296	303	303	335	335	373	383	190	190	152	164	205	205	388	388	93	96	365	365	79	88	97	97	94	97	119	119
MGY08	MGY	104	104	238	238	182	182	263	263	209	221	248	251	129	138	249	249	362	362	200	200	292	292	303	303	335	335	378	383	185	185	146	152	196	223	388	392	93	93	365	365	79	79	97	97	94	97	119	119
MGY09	MGY	104	104	238	238	179	182	245	245	209	217	248	248	123	135	249	249	359	362	200	200	292	292	303	303	335	335	373	373	180	190	152	152	205	217	388	388	96	99	365	365	79	88	97	97	94	97	116	119
MGY10	MGY	104	104	238	238	179	179	248	248	209	213	248	248	120	120	249	249	356	356	200	200	292	292	303	303	335	335	373	373	185	190	146	146	208	208	388	388	93	93	365	365	79	79	97	97	94	97	119	119
MGY11	MGY	104	104	238	244	182	182	248	251	205	217	248	248	126	141	249	249	359	362	200	204	292	292	303	303	335	335	368	373	190	195	140	164	208	211	388	392	93	96	365	365	79	79	97	97	97	97	119	119
MGY12	MGY	104	104	238	238	182	182	248	251	213	217	248	248	126	135	249	249	359	359	200	200	292	292	303	303	335	335	373	388	185	190	140	146	208	211	388	388	93	93	365	365	79	79	97	97	97	97	119	122
MGY13	MGY	104	104	238	244	179	179	236	242	209	213	248	248	126	135	249	249	0	0	200	200	292	292	303	303	335	335	388	388	180	180	146	152	196	202	388	388	99	99	362	365	79	88	97	97	100	100	119	122
MGY14	MGY	104	104	238	238	182	182	233	248	209	217	248	248	123	135	249	249	359	362	200	200	292	292	303	303	335	335	373	388	180	185	140	152	193	208	388	388	99	102	362	362	79	88	97	97	94	97	119	119
MGY15	MGY	104	104	238	244	182	182	248	248	209	209	248	248	135	141	243	249	359	359	192	200	292	292	303	303	335	335	373	373	185	185	140	146	208	208	380	388	93	96	365	365	79	79	97	97	94	97	119	119
MGY16	MGY	104	104	238	238	185	200	245	251	237	237	254	254	123	135	255	270	362	362	200	200	308	308	303	303	343	343	393	393	0	0	146	158	205	211	392	392	84	90	365	377	91	91	109	112	85	91	125	134
MGY17	MGY	104	107	238	238	173	185	242	251	233	233	248	251	123	123	264	270	365	365	196	200	308	308	303	303	339	347	393	393	190	190	134	146	202	211	392	392	90	102	365	365	79	79	109	112	91	91	125	128
MGY18	MGY	104	104	238	238	164	173	245	248	217	233	254	254	123	123	255	255	362	362	200	200	296	296	303	303	343	343	393	393	190	190	146	158	205	208	392	392	84	90	377	377	70	70	109	112	88	91	125	134
MGY19	MGY	104	107	238	238	170	185	248	260	217	233	0	0	123	123	255	264	365	365	200	200	308	308	303	303	339	339	393	393	190	190	146	146	208	220	392	392	84	90	0	0	79	79	109	112	91	91	125	134
MGY20	MGY	104	104	238	238	179	182	248	248	213	217	248	248	120	123	249	249	362	362	200	200	292	292	303	303	335	335	373	383	180	190	140	152	205	208	388	388	93	99	362	365	79	79	97	97	94	97	119	119
PZY01	PZY	98	104	235	235	182	182	245	248	201	209	248	248	129	135	249	249	359	359	200	200	292	292	299	299	331	331	378	378	195	195	140	158	202	205	388	388	99	111	353	359	79	88	97	97	100	100	119	119
PZY02	PZY	104	104	235	241	182	182	242	242	201	213	248	248	135	135	249	249	359	359	200	200	292	292	303	303	335	335	373	378	180	185	146	146	202	205	388	388	93	99	365	365	103	103	97	97	97	97	119	119
PZY03	PZY	101	104	235	235	179	182	242	248	209	209	248	248	129	135	249	249	362	362	200	200	292	292	303	303	335	335	373	373	190	190	146	152	202	208	388	388	93	96	362	362	100	103	97	97	91	97	119	119
PZY04	PZY	101	104	235	235	179	182	245	248	201	209	248	248	129	135	249	249	362	362	200	200	292	292	303	303	335	335	373	373	185	190	140	140	205	208	388	388	93	96	362	362	79	88	97	97	94	97	119	119
PZY05	PZY	101	104	235	235	182	185	242	263	201	209	248	248	129	135	249	249	362	362	200	200	292	292	303	307	335	335	373	378	185	190	152	152	202	223	388	388	93	96	365	365	79	79	97	97	94	97	119	119
PZY06	PZY	101	104	235	241	179	182	248	248	197	197	248	248	135	135	243	249	0	0	200	200	292	292	303	303	335	335	368	373	195	195	146	152	208	208	388	388	96	99	365	365	79	79	97	97	94	97	119	119
PZY07	PZY	104	104	235	235	182	185	242	248	209	213	248	248	129	135	249	249	359	362	200	200	292	292	303	303	335	335	373	373	190	190	146	152	202	208	388	388	93	96	365	365	79	88	97	103	97	97	119	119
PZY08	PZY	101	104	235	241	182	182	245	248	205	209	248	248	126	135	249	249	362	362	192	200	292	292	303	303	335	335	373	373	180	180	134	140	205	208	380	388	99	102	365	365	79	79	94	97	100	103	119	119
PZY10	PZY	104	104	235	241	182	182	242	254	205	209	248	248	135	135	249	249	359	359	192	200	292	292	303	303	335	335	373	383	195	195	146	152	202	214	380	388	93	99	365	365	79	79	97	103	94	97	119	119
PZY11	PZY	101	104	235	235	179	182	245	245	209	209	248	248	135	138	249	249	359	359	192	200	292	296	303	303	335	335	373	373	185	185	146	152	205	205	380	388	93	93	365	365	79	88	97	97	94	97	119	119
PZY12	PZY	101	104	235	235	179	182	251	251	197	209	248	248	129	135	249	249	359	362	192	200	292	292	303	303	335	335	373	373	185	185	152	158	205	220	380	388	108	108	365	365	79	88	97	97	109	112	119	119
PZY13	PZY	101	104	235	241	182	188	245	245	197	213	248	248	129	135	249	249	359	362	192	200	292	292	303	303	335	335	373	373	185	190	146	152	196	205	380	388	96	99	365	365	79	88	97	97	91	97	119	119
PZY14	PZY	101	104	235	235	182	188	248	248	197	205	248	248	120	120	249	249	362	362	200	200	292	292	303	303	335	335	373	383	190	190	140	176	205	208	388	388	93	96	365	365	79	79	97	97	91	97	119	119
PZY15	PZY	98	104	235	241	179	188	242	242	201	213	248	248	129	135	249	249	0	0	200	200	292	292	303	303	335	335	373	373	190	190	140	146	202	202	388	388	93	96	362	362	103	103	97	97	91	97	119	119
PZY16	PZY	101	104	235	235	179	182	251	251	197	209	248	248	129	135	249	249	362	362	200	200	292	292	303	303	335	335	373	373	185	190	146	146	205	211	388	388	93	93	365	365	79	88	97	97	91	97	119	119
PZY17	PZY	101	104	235	235	179	179	242	242	209	209	248	248	129	135	249	249	362	362	200	200	292	300	303	303	335	335	368	373	190	190	146	152	202	220	388	388	96	99	365	365	79	79	97	97	94	97	119	119
PZY18	PZY	101	104	235	241	182	182	242	245	197	213	248	248	138	138	243	249	362	362	192	200	292	296	303	303	335	335	368	373	185	185	140	158	202	205	380	388	93	93	365	365	103	103	97	97	94	97	119	119
PZY19	PZY	101	104	235	241	179	182	242	242	197	209	248	248	135	135	249	249	359	359	192	192	292	292	303	303	335	335	373	378	185	190	140	176	202	202	380	380	93	93	365	365	79	88	97	97	94	97	119	119
PZY20	PZY	104	104	235	235	182	182	245	248	205	209	248	248	129	135	249	249	0	0	200	200	292	292	303	303	335	335	373	383	185	185	146	152	205	208	388	388	96	99	365	365	79	79	97	97	97	97	119	119
PZY21	PZY	116	119	235	235	182	185	248	248	197	197	248	248	138	138	249	249	359	359	200	200	292	292	303	303	335	335	373	373	185	195	152	164	208	220	388	388	93	93	362	365	79	88	97	97	94	97	119	119
[truncated: 18 more columns]
